# Supplementary material for: 5-Carbamoyl-2-methyl-1-(2-methyl­benz­yl)pyridinium bromide
Source: Acta Crystallogr Sect E Struct Rep Online. 2012 May 5;68(Pt 6):o1609–10. doi: 10.1107/S1600536812018958 (PMC3379217; doi:10.1107/S1600536812018958)
Supplement: Supplementary file 2 [file e-68-o1609-Isup2.hkl]

# 
# h,k,l, Fc-squared, Fo-squared, sigma(Fo-squared) and status flag 
# 
data_I
_shelx_title 'I in C2/c' 
_shelx_refln_list_code          4 
_shelx_F_calc_maximum      594.80 
_exptl_crystal_F_000      1312.00 
_reflns_d_resolution_high  0.8107 
 
loop_ 
 _symmetry_equiv_pos_as_xyz 
 'x, y, z' 
 '-x, y, -z+1/2' 
 'x+1/2, y+1/2, z' 
 '-x+1/2, y+1/2, -z+1/2' 
 '-x, -y, -z' 
 'x, -y, z-1/2' 
 '-x+1/2, -y+1/2, -z' 
 'x+1/2, -y+1/2, z-1/2' 
 
_cell_length_a     8.4880 
_cell_length_b    10.5020 
_cell_length_c    33.4500 
_cell_angle_alpha  90.000 
_cell_angle_beta   96.850 
_cell_angle_gamma  90.000 
 
_shelx_F_squared_multiplier     1.000 
 
loop_ 
 _refln_index_h 
 _refln_index_k 
 _refln_index_l 
 _refln_F_squared_calc 
 _refln_F_squared_meas 
 _refln_F_squared_sigma 
 _refln_observed_status 
   2   0   0    54406.09    59785.76   2421.54 o 
   4   0   0    58222.55    60069.32   2433.12 o 
   6   0   0     5350.83     5491.10    234.02 o 
   8   0   0     1273.88     1055.45    158.71 o 
  10   0   0      323.51      360.89    174.61 o 
   1   1   0     9161.06     8353.09    340.22 o 
   3   1   0    10239.56    10049.89    316.29 o 
   5   1   0     3422.16     3206.41     98.85 o 
   7   1   0     2016.63     2254.51    153.42 o 
   9   1   0      216.60      276.45    103.45 o 
   0   2   0    31311.33    33736.92   1662.23 o 
   2   2   0     2132.76     2450.07    107.65 o 
   4   2   0     6237.08     6637.22    236.15 o 
   6   2   0       11.80       13.35     35.36 o 
   8   2   0        4.98       31.44     98.97 o 
  10   2   0        3.63       53.25    123.16 o 
   1   3   0    10644.78    11123.29    390.43 o 
   3   3   0     6422.68     6503.18    271.45 o 
   5   3   0     3006.04     2978.30    136.43 o 
   7   3   0       23.65       31.93     60.03 o 
   9   3   0       31.55       56.63    108.50 o 
   0   4   0    23460.80    22950.74   1133.17 o 
   2   4   0    19836.24    19024.64    599.59 o 
   4   4   0    16081.50    15192.82    625.25 o 
   6   4   0     6535.48     6334.79    274.34 o 
   8   4   0     1286.45     1418.58     89.45 o 
   1   5   0    24768.85    24843.79    868.85 o 
   3   5   0    10881.81    10745.23    340.83 o 
   5   5   0     4366.97     4122.75    185.14 o 
   7   5   0      764.94      648.78     68.66 o 
   9   5   0      389.96      489.65     87.64 o 
   0   6   0     8802.12     8863.84    447.37 o 
   2   6   0     2737.73     2605.56    100.93 o 
   4   6   0     1585.22     1688.37    112.75 o 
   6   6   0      406.75      386.57     63.17 o 
   8   6   0      418.12      451.64     77.33 o 
   1   7   0     2157.98     2164.60    116.37 o 
   3   7   0      180.53      178.14     59.07 o 
   5   7   0      364.59      394.23     80.62 o 
   7   7   0      188.38      154.05     69.48 o 
   0   8   0     5155.38     5087.62    457.74 o 
   2   8   0     3873.10     3977.30    222.20 o 
   4   8   0      631.18      599.58    106.22 o 
   6   8   0      401.74      413.74     99.32 o 
   8   8   0        8.35     -100.26    107.67 o 
   1   9   0     7256.26     7137.33    267.29 o 
   3   9   0     7012.27     6880.62    366.03 o 
   5   9   0     3717.17     3566.01    216.72 o 
   7   9   0      477.33      586.36    118.59 o 
   0  10   0      826.74      911.68     90.35 o 
   2  10   0      408.65      363.31    124.60 o 
   4  10   0      109.66      130.75     84.49 o 
   6  10   0      405.15      412.26    112.36 o 
   1  11   0      107.75      170.71     82.78 o 
   3  11   0      104.86       93.16    100.38 o 
   5  11   0       29.40      -46.55    101.51 o 
   2  12   0      760.79      709.14    121.06 o 
  -9   1   1      229.40      185.46     99.71 o 
  -7   1   1      671.32      813.47    283.30 o 
  -5   1   1    13038.63    12783.03    371.51 o 
  -3   1   1    10900.37    11294.76    356.10 o 
  -1   1   1     2114.98     2641.70    109.63 o 
   1   1   1      185.85      254.35     16.00 o 
   3   1   1      842.68      888.57     33.52 o 
   5   1   1     1627.11     1668.46     57.01 o 
   7   1   1        9.25        7.55     67.13 o 
   9   1   1        7.27     -105.72    105.72 o 
 -10   2   1      723.00      960.16    229.40 o 
  -8   2   1     3884.37     3594.74    255.03 o 
  -6   2   1    11348.06    11142.94    404.10 o 
  -4   2   1    14247.31    13858.81    486.39 o 
  -2   2   1    32625.55    34748.56   1409.80 o 
   0   2   1    62932.34    65171.16   2265.52 o 
   2   2   1    19237.91    20240.11   1000.56 o 
   4   2   1     7168.31     6848.57    244.12 o 
   6   2   1     2244.87     2357.37    100.70 o 
   8   2   1      303.71      215.77     86.69 o 
  10   2   1        0.77       82.04    122.24 o 
  -9   3   1      602.39      675.28    121.97 o 
  -7   3   1     1821.11     1797.64     93.36 o 
  -5   3   1     9691.17     9236.33    386.44 o 
  -3   3   1    10433.94    10697.28    440.46 o 
  -1   3   1    77370.09    81211.34   2823.10 o 
   1   3   1    25407.24    26233.00    914.94 o 
   3   3   1    11246.90    11556.46    475.66 o 
   5   3   1      900.12      896.10     58.40 o 
   7   3   1       79.84       51.02     43.58 o 
   9   3   1       22.19      -31.42    101.15 o 
  -8   4   1      280.62      258.78     57.38 o 
  -6   4   1     1253.78     1254.70     77.51 o 
  -4   4   1     2742.34     2983.08    136.50 o 
  -2   4   1     2961.45     3131.27    105.19 o 
   0   4   1      220.43      222.51     37.55 o 
   2   4   1      923.01      850.79     49.66 o 
   4   4   1       51.65      -22.04     32.75 o 
   6   4   1      236.68      218.96     92.69 o 
   8   4   1       72.43       55.64     52.66 o 
  -9   5   1      453.81      505.07     88.72 o 
  -7   5   1      457.17      446.11     62.32 o 
  -5   5   1     1649.94     1582.51    175.47 o 
  -3   5   1     4681.89     4753.54    155.37 o 
  -1   5   1     4875.27     5017.81    181.60 o 
   1   5   1    10087.54    10449.96    369.59 o 
   3   5   1       18.64       34.30     19.51 o 
   5   5   1      293.92      187.93     45.56 o 
   7   5   1        0.13        9.43     54.38 o 
   9   5   1       28.72       81.65     80.13 o 
  -8   6   1      525.17      595.03     87.76 o 
  -6   6   1     3124.61     3019.91    152.04 o 
  -4   6   1     7807.87     7235.84    376.62 o 
  -2   6   1     5624.72     5371.02    195.24 o 
   0   6   1     9199.04     8496.64    302.49 o 
   2   6   1     2794.13     2843.85    110.53 o 
   4   6   1      869.44      813.50     90.02 o 
   6   6   1      208.53      201.12     60.67 o 
   8   6   1      192.52       23.37     67.58 o 
  -7   7   1     1148.33     1207.89    114.03 o 
  -5   7   1     6698.77     6702.55    392.77 o 
  -3   7   1     9619.22     9444.90    483.42 o 
  -1   7   1     9032.42     9014.54    323.40 o 
   1   7   1     6437.43     6345.17    231.26 o 
   3   7   1     4175.70     3730.99    207.60 o 
   5   7   1     2525.37     2809.26    257.17 o 
   7   7   1      151.47      231.49     73.27 o 
  -8   8   1      412.39      414.02     91.88 o 
  -6   8   1      339.79      353.33     87.39 o 
  -4   8   1      143.92      181.71     64.54 o 
  -2   8   1     1062.34     1270.03    134.14 o 
   0   8   1     2093.49     2074.93     89.25 o 
   2   8   1     1492.56     1435.41    150.58 o 
   4   8   1        9.93      -60.58     60.58 o 
   6   8   1      271.39      185.12    104.45 o 
   8   8   1       14.83       12.02     82.68 o 
  -7   9   1       76.99       -8.71     99.95 o 
  -5   9   1        7.76       25.46     75.92 o 
  -3   9   1        5.96       99.86     67.78 o 
  -1   9   1       90.28       73.24     55.46 o 
   1   9   1       22.12      -10.23     40.09 o 
   3   9   1       71.61       88.15     67.83 o 
   5   9   1      109.86      134.44     83.59 o 
   7   9   1       24.33      -69.74    104.10 o 
  -6  10   1      243.95      145.91    142.27 o 
  -4  10   1      675.08      672.96    112.93 o 
  -2  10   1      303.61      285.92     74.98 o 
   0  10   1     1842.39     1997.04    130.34 o 
   2  10   1      106.55       93.20    142.45 o 
   4  10   1       12.15       63.43     88.07 o 
   6  10   1       54.79     -101.40    104.10 o 
  -5  11   1      776.19      885.41    322.54 o 
  -3  11   1     1303.01     1115.49    120.09 o 
  -1  11   1     1901.81     1845.49    139.08 o 
   1  11   1      898.08      834.59    101.95 o 
   3  11   1     1153.17     1312.84    127.16 o 
   5  11   1      387.15      383.64    106.29 o 
  -2  12   1      978.29     1327.41    267.40 o 
   2  12   1      249.97      363.80    100.28 o 
 -10   0   2      683.02      686.78    205.72 o 
  -8   0   2     4291.78     4083.94    349.93 o 
  -6   0   2     5787.22     5566.50    236.43 o 
  -4   0   2     8632.17     8466.70    349.00 o 
  -2   0   2     9615.55    10750.63    531.43 o 
   2   0   2     1383.28     1473.33     65.27 o 
   4   0   2      642.31      788.03     56.12 o 
   6   0   2     1045.16      970.33     83.99 o 
   8   0   2      278.61      483.89    131.14 o 
  10   0   2      335.27      294.08    188.75 o 
  -9   1   2      530.72      732.55    159.24 o 
  -7   1   2     2579.39     2768.03    176.11 o 
  -5   1   2     6848.94     6615.00    196.61 o 
  -3   1   2    14200.64    15459.50    485.28 o 
  -1   1   2      985.43      891.12     40.90 o 
   1   1   2    11919.45    12608.34    512.80 o 
   3   1   2      280.30      293.68     16.39 o 
   5   1   2      136.57      132.96     21.10 o 
   7   1   2      701.88      858.44    164.54 o 
   9   1   2      634.71      608.47    112.59 o 
 -10   2   2        6.00      184.68    128.72 o 
  -8   2   2        9.95      -78.97     78.97 o 
  -6   2   2       30.91      153.90     36.29 o 
  -4   2   2      310.22      289.50     22.89 o 
  -2   2   2     1936.77     2054.98     77.27 o 
   0   2   2      102.19       96.95     16.66 o 
   2   2   2     2112.86     2073.39     92.10 o 
   4   2   2       30.27       43.83     12.68 o 
   6   2   2      271.68      282.46     40.20 o 
   8   2   2       24.04        5.96     90.66 o 
  10   2   2        1.10       38.55    127.50 o 
  -9   3   2      341.20      278.77    128.66 o 
  -7   3   2      462.67      358.53     47.43 o 
  -5   3   2     7894.55     7634.19    321.91 o 
  -3   3   2     1601.75     1531.89     74.89 o 
  -1   3   2    43796.22    45947.19   1598.05 o 
   1   3   2      369.34      323.93     21.22 o 
   3   3   2      177.14      252.33     30.69 o 
   5   3   2      214.09      160.14     55.98 o 
   7   3   2     1597.69     1684.28     86.71 o 
   9   3   2       19.76       50.60    100.93 o 
  -8   4   2     1387.46     1382.49     83.85 o 
  -6   4   2     3924.48     3454.10    177.30 o 
  -4   4   2     4974.15     4425.35    192.61 o 
  -2   4   2      136.85       81.22     16.96 o 
   0   4   2      792.88      818.31     39.04 o 
   2   4   2     1641.03     1783.97     63.78 o 
   4   4   2       37.80        6.64     32.58 o 
   6   4   2       11.18        9.27     44.72 o 
   8   4   2      426.21      327.78     59.18 o 
  -9   5   2      461.26      528.85     86.06 o 
  -7   5   2     1018.40     1103.82    151.20 o 
  -5   5   2     4118.59     3550.63    163.79 o 
  -3   5   2     4235.30     4369.10    143.33 o 
  -1   5   2     6933.15     6822.68    243.70 o 
   1   5   2     2415.25     2389.15    117.75 o 
   3   5   2      762.47      766.83     55.76 o 
   5   5   2      170.20      152.00     47.56 o 
   7   5   2      616.01      650.23     72.21 o 
   9   5   2       19.90       27.15    107.41 o 
  -8   6   2      697.21      635.32     97.18 o 
  -6   6   2      966.39     1033.50     83.30 o 
  -4   6   2      540.87      489.54     55.73 o 
  -2   6   2      189.91      219.14     28.83 o 
   0   6   2     4383.51     4324.92    159.85 o 
   2   6   2      860.18     1054.52     63.47 o 
   4   6   2       76.08       90.92     49.21 o 
   6   6   2       21.88       48.43     55.45 o 
   8   6   2      241.52      383.40    142.19 o 
  -7   7   2      204.98      212.51     73.77 o 
  -5   7   2      449.47      471.59     89.96 o 
  -3   7   2       13.75      -14.64     51.71 o 
  -1   7   2      372.28      406.89     36.90 o 
   1   7   2      793.03      799.96     61.17 o 
   3   7   2       21.13      -49.84     49.84 o 
   5   7   2       78.69       23.89     62.95 o 
   7   7   2       14.62      -56.83     69.68 o 
  -8   8   2      226.41      314.51    207.76 o 
  -6   8   2      950.32      920.34    108.50 o 
  -4   8   2      680.54      637.00     79.39 o 
  -2   8   2     2740.72     2931.20    197.06 o 
   0   8   2      207.81      172.30     36.77 o 
   2   8   2        4.97      -64.51     64.51 o 
   4   8   2      311.95      226.92    144.04 o 
   6   8   2      375.09      444.40    222.33 o 
   8   8   2      140.14       65.99     91.77 o 
  -7   9   2      415.29      473.75    107.74 o 
  -5   9   2     2975.27     3019.93    209.96 o 
  -3   9   2     2253.92     2323.83    199.53 o 
  -1   9   2      726.94      717.31     65.97 o 
   1   9   2      638.69      620.34     51.61 o 
   3   9   2        1.95      -47.16     70.52 o 
   5   9   2        3.73      141.96     87.30 o 
   7   9   2      204.24      423.23    289.31 o 
  -6  10   2      163.32       64.83    101.22 o 
  -4  10   2       34.34      -89.93     91.72 o 
  -2  10   2      656.14      644.15     89.04 o 
   0  10   2       92.63      115.49     51.22 o 
   2  10   2       33.07       62.64     85.89 o 
   4  10   2       45.14      313.62    104.98 o 
   6  10   2       31.29      -80.47     99.79 o 
  -5  11   2        4.85        7.71     96.40 o 
  -3  11   2      177.44      112.30     88.82 o 
  -1  11   2      250.50      194.92     81.83 o 
   1  11   2       13.69       63.29     80.74 o 
   3  11   2        1.38      -52.64    107.81 o 
   5  11   2       62.62       65.49    128.48 o 
  -2  12   2       10.69      -89.21     89.21 o 
   2  12   2        0.92       91.75     97.95 o 
  -9   1   3      307.89      255.17    108.77 o 
  -7   1   3      138.02       64.12     59.10 o 
  -5   1   3      361.55      402.91     31.93 o 
  -3   1   3     1106.65     1100.11     40.03 o 
  -1   1   3    11719.68    12352.58    429.09 o 
   1   1   3     1939.09     2170.99     79.43 o 
   3   1   3      868.64      924.74     32.65 o 
   5   1   3     2329.65     2365.18     76.01 o 
   7   1   3     2224.51     2212.72    337.74 o 
   9   1   3      198.28      209.94    104.72 o 
 -10   2   3      148.97       54.29    122.09 o 
  -8   2   3      399.95      371.77     93.58 o 
  -6   2   3      846.54      815.61    124.17 o 
  -4   2   3      397.04      378.67     22.65 o 
  -2   2   3      249.79      333.82     26.14 o 
   0   2   3     8534.14     8011.10    322.87 o 
   2   2   3    27858.21    27991.60   1136.68 o 
   4   2   3     8258.08     7905.05    280.32 o 
   6   2   3     4133.53     3995.97    156.06 o 
   8   2   3     2314.99     2375.49    172.83 o 
  10   2   3      660.35      717.81    143.29 o 
  -9   3   3      519.56      600.01    228.16 o 
  -7   3   3      681.98      521.49     72.87 o 
  -5   3   3      932.14      881.97     88.16 o 
  -3   3   3     1124.80     1156.40     49.44 o 
  -1   3   3    25027.52    26670.52    929.47 o 
   1   3   3     8055.12     8218.14    289.67 o 
   3   3   3    15326.45    16220.08    663.97 o 
   5   3   3     2390.22     2406.75    130.30 o 
   7   3   3     2190.67     2153.64    120.15 o 
   9   3   3      439.85      461.08    153.93 o 
  -8   4   3       50.90       -1.28     51.19 o 
  -6   4   3      132.41      150.52     46.37 o 
  -4   4   3      173.43      242.67     49.44 o 
  -2   4   3     4743.96     4926.79    160.33 o 
   0   4   3      931.04      954.04     42.73 o 
   2   4   3      288.15      304.67     20.80 o 
   4   4   3     1067.13     1118.95     66.93 o 
   6   4   3     1093.67     1132.38     76.56 o 
   8   4   3      422.97      461.59     63.45 o 
  -9   5   3       86.26       73.13     79.32 o 
  -7   5   3      179.02       71.67     56.26 o 
  -5   5   3      938.42      979.43    183.36 o 
  -3   5   3       70.03       58.31     19.47 o 
  -1   5   3     2479.19     2827.07    107.50 o 
   1   5   3     1876.68     1903.78     76.36 o 
   3   5   3     1259.13     1247.86     73.12 o 
   5   5   3     1639.71     1542.70    136.26 o 
   7   5   3      788.93      817.61     77.64 o 
   9   5   3      295.64      345.41    185.04 o 
  -8   6   3      577.04      742.36     84.83 o 
  -6   6   3      874.86      801.92     70.73 o 
  -4   6   3       64.53       14.75     53.92 o 
  -2   6   3       27.00       -2.26     25.66 o 
   0   6   3      784.02      743.70     41.92 o 
   2   6   3     2819.22     2827.49    109.91 o 
   4   6   3     1770.37     1846.92    103.08 o 
   6   6   3     1635.89     1818.14    108.76 o 
   8   6   3      449.56      560.15     72.29 o 
  -7   7   3       24.82       75.92     71.65 o 
  -5   7   3      571.14      706.61     72.45 o 
  -3   7   3      429.74      431.39     65.27 o 
  -1   7   3      669.89      824.64     64.28 o 
   1   7   3     1553.44     1492.64     67.93 o 
   3   7   3     3767.23     3876.55    215.24 o 
   5   7   3     2791.22     2817.18    150.06 o 
   7   7   3     1907.67     1758.26    167.74 o 
  -8   8   3      249.47      156.57     85.87 o 
  -6   8   3       99.44      108.93     76.59 o 
  -4   8   3      891.29      756.36    122.12 o 
  -2   8   3        5.25       54.57     57.18 o 
   0   8   3     2007.39     2011.12     88.07 o 
   2   8   3      173.29      294.62     65.45 o 
   4   8   3      117.57      137.60     69.83 o 
   6   8   3        9.58       -4.56     80.51 o 
   8   8   3       23.47      -57.71     87.10 o 
  -7   9   3       38.71      105.04    112.40 o 
  -5   9   3       44.42       79.95     76.91 o 
  -3   9   3      170.94      183.28     71.64 o 
  -1   9   3      258.40      255.96     44.75 o 
   1   9   3       34.04        6.98     58.88 o 
   3   9   3       46.07      104.36     71.15 o 
   5   9   3       20.95      163.69    253.79 o 
   7   9   3       16.74      147.02    104.32 o 
  -6  10   3       53.20       13.10    100.55 o 
  -4  10   3      269.54      235.55     85.17 o 
  -2  10   3        1.83      -67.04     67.04 o 
   0  10   3      164.46       66.18     47.78 o 
   2  10   3      994.54      913.70    103.74 o 
   4  10   3      184.92      170.05     88.12 o 
   6  10   3      133.93      293.25    161.71 o 
  -5  11   3       55.93       71.82    104.58 o 
  -3  11   3        0.45     -103.57    103.57 o 
  -1  11   3      295.74      208.03     82.12 o 
   1  11   3      250.45      259.81     86.21 o 
   3  11   3      353.97      361.19     93.21 o 
   5  11   3      524.60      632.11    132.20 o 
  -2  12   3       53.39       21.69    120.00 o 
   2  12   3      553.84      358.37    104.86 o 
 -10   0   4        2.56     -155.52    157.65 o 
  -8   0   4       64.66      218.09    117.00 o 
  -6   0   4     2711.94     3012.27    173.30 o 
  -4   0   4     4201.11     4570.99    192.15 o 
  -2   0   4    70923.96    75477.30   5128.43 o 
   0   0   4    20935.55    20519.37   1001.99 o 
   2   0   4   353781.63   345713.88  13950.66 o 
   4   0   4    21571.70    21450.71    874.16 o 
   6   0   4    10191.97    10210.22    421.87 o 
   8   0   4     1742.43     2224.36    229.40 o 
  10   0   4      699.88      580.04    180.62 o 
  -9   1   4       15.13      -41.11     95.21 o 
  -7   1   4        9.64       50.40     65.20 o 
  -5   1   4      139.20       98.27     20.15 o 
  -3   1   4     6602.58     6786.72    240.44 o 
  -1   1   4     1590.85     1660.39     54.07 o 
   1   1   4     8871.09     9753.47    279.37 o 
   3   1   4     1955.97     1925.29     60.61 o 
   5   1   4     7123.94     6997.41    207.02 o 
   7   1   4     3770.71     3515.81    227.46 o 
   9   1   4      567.39      424.13    109.32 o 
 -10   2   4        0.11      -43.23    125.05 o 
  -8   2   4        3.99      -84.72    101.44 o 
  -6   2   4      803.97      851.09     59.03 o 
  -4   2   4        9.49       11.83     15.15 o 
  -2   2   4    20383.86    21830.75    683.98 o 
   0   2   4      570.98      618.12     30.87 o 
   2   2   4     3777.63     4110.67    148.94 o 
   4   2   4       81.31       69.22     14.98 o 
   6   2   4      415.38      396.92     61.67 o 
   8   2   4       13.01      202.30     88.77 o 
  10   2   4        0.27       68.19    122.36 o 
  -9   3   4       84.43       78.25     99.79 o 
  -7   3   4       78.30       92.48     47.40 o 
  -5   3   4       13.90       18.72     34.65 o 
  -3   3   4      940.54      850.52     65.48 o 
  -1   3   4    35953.46    37710.32   1312.81 o 
   1   3   4     5781.93     5767.37    234.29 o 
   3   3   4    15181.11    15851.90    649.49 o 
   5   3   4     3330.62     3190.90    147.22 o 
   7   3   4      661.13      786.97     59.92 o 
   9   3   4       65.31      188.83    108.85 o 
  -8   4   4       13.70       70.30     56.25 o 
  -6   4   4      554.65      672.99     61.85 o 
  -4   4   4     7651.64     7635.82    320.52 o 
  -2   4   4    16327.15    16334.83    513.59 o 
   0   4   4      848.58      651.49     52.24 o 
   2   4   4    12737.44    12572.65    440.87 o 
   4   4   4     5710.97     5343.49    231.28 o 
   6   4   4     5972.36     5942.49    261.33 o 
   8   4   4     2585.69     2590.05    243.24 o 
  -9   5   4       79.12      179.00     76.77 o 
  -7   5   4      413.48      456.97     77.97 o 
  -5   5   4     1416.02     1523.79     86.50 o 
  -3   5   4     1887.18     1859.34     67.93 o 
  -1   5   4    23017.66    23614.99    826.21 o 
   1   5   4    23497.65    23260.78    814.39 o 
   3   5   4    13593.41    13492.64    485.71 o 
   5   5   4     7048.81     7282.97    311.58 o 
   7   5   4     1295.19     1409.86    196.15 o 
   9   5   4      374.25      358.42    124.14 o 
  -8   6   4       38.21       29.64     70.53 o 
  -6   6   4      274.89      249.86     55.73 o 
  -4   6   4      270.92      269.19     90.01 o 
  -2   6   4     4634.50     4462.68    164.99 o 
   0   6   4      286.91      298.44     30.50 o 
   2   6   4     9366.21     9525.71    338.04 o 
   4   6   4      845.25      780.27     66.73 o 
   6   6   4      374.31      461.27     65.88 o 
   8   6   4      204.86      277.74     68.36 o 
  -7   7   4       80.59       56.79     65.87 o 
  -5   7   4      113.10       18.88     55.68 o 
  -3   7   4     2184.19     1975.37    298.33 o 
  -1   7   4      384.61      476.71     59.45 o 
   1   7   4     3311.76     3415.57    131.80 o 
   3   7   4     1566.43     1626.66    206.60 o 
   5   7   4       64.54      -10.39     58.48 o 
   7   7   4       99.69      291.13     74.45 o 
  -8   8   4       24.23       50.63     87.04 o 
  -6   8   4      136.23      168.72     85.37 o 
  -4   8   4       14.98      -52.85     57.99 o 
  -2   8   4       49.54       17.73     54.09 o 
   0   8   4     1470.51     1433.51     69.61 o 
   2   8   4     1521.34     1756.40    120.80 o 
   4   8   4     4016.15     3555.50    208.29 o 
   6   8   4      680.06      855.44    104.36 o 
  -7   9   4      120.80       82.99    100.47 o 
  -5   9   4      648.35      677.68    181.50 o 
  -3   9   4     6068.42     5292.85    288.90 o 
  -1   9   4     5966.55     5818.64    219.10 o 
   1   9   4     6759.12     7162.09    309.43 o 
   3   9   4     3278.15     3379.63    203.03 o 
   5   9   4     2239.51     2144.21    158.70 o 
   7   9   4     1394.99     1416.15    203.95 o 
  -6  10   4       55.69      -91.61     91.61 o 
  -4  10   4      111.55       59.53     82.66 o 
  -2  10   4       23.57       27.11    106.92 o 
   0  10   4      460.14      501.70     65.09 o 
   2  10   4      716.68      596.46     91.18 o 
   4  10   4     1001.96      967.00    110.56 o 
   6  10   4       81.31       -0.61    102.31 o 
  -5  11   4       30.20     -107.97    123.54 o 
  -3  11   4       71.18       39.71     85.47 o 
  -1  11   4      112.65       78.24     80.38 o 
   1  11   4       41.34      -71.87     76.59 o 
   3  11   4       21.53       53.95     89.30 o 
   5  11   4        9.56      -53.24     98.86 o 
  -2  12   4      297.00      341.98    102.26 o 
   2  12   4      340.85      231.61     99.07 o 
  -9   1   5      172.41       52.51    100.01 o 
  -7   1   5      784.01      926.77    110.31 o 
  -5   1   5      249.74      265.49     22.95 o 
  -3   1   5    27376.63    29089.55   1014.37 o 
  -1   1   5      757.69      915.74     32.15 o 
   1   1   5      168.35      181.36     10.99 o 
   3   1   5      461.36      380.14     19.73 o 
   5   1   5     1480.79     1450.26     51.92 o 
   7   1   5     1264.84     1630.66    176.20 o 
   9   1   5       30.54       68.28    154.99 o 
 -10   2   5      178.13      345.09    126.21 o 
  -8   2   5     1646.21     1759.50    330.14 o 
  -6   2   5     9907.89     9631.45    402.24 o 
  -4   2   5    38490.76    41059.09   1285.95 o 
  -2   2   5    49498.29    46895.20   1462.15 o 
   0   2   5   121980.71   122677.30   4885.10 o 
   2   2   5    67222.65    67494.62   2346.27 o 
   4   2   5    23079.37    23478.99    675.71 o 
   6   2   5     5369.23     4856.71    185.90 o 
   8   2   5     1694.40     1785.22    145.69 o 
  10   2   5      335.55      273.18    133.33 o 
  -9   3   5      361.90      233.45    107.84 o 
  -7   3   5     1968.96     1934.40    104.42 o 
  -5   3   5     1191.31     1188.41     68.36 o 
  -3   3   5    12141.62    12087.59    382.64 o 
  -1   3   5     5913.30     6102.37    216.62 o 
   1   3   5    41986.36    42815.53   1706.76 o 
   3   3   5    15442.66    13705.61    563.04 o 
   5   3   5     5033.94     4894.56    186.36 o 
   7   3   5      627.90      653.21     97.96 o 
   9   3   5       51.58      -36.99    105.68 o 
  -8   4   5       59.52      124.29     57.66 o 
  -6   4   5      235.72      300.85     51.28 o 
  -4   4   5     4609.68     5032.01    185.30 o 
  -2   4   5     1590.10     1601.58     58.28 o 
   0   4   5     6742.53     6625.15    235.95 o 
   2   4   5     2466.70     2586.36     96.27 o 
   4   4   5     2260.89     2165.96    106.75 o 
   6   4   5      540.94      640.16     74.18 o 
   8   4   5      206.12      135.62     56.43 o 
  -9   5   5       21.24       34.06     78.62 o 
  -7   5   5      563.92      487.67     75.62 o 
  -5   5   5      276.55      199.71     69.23 o 
  -3   5   5     1229.37     1186.15     79.91 o 
  -1   5   5     1142.31     1133.79     55.37 o 
   1   5   5     8435.10     8437.77    299.68 o 
   3   5   5     9751.17     9912.85    359.09 o 
   5   5   5      650.24      685.68     63.93 o 
   7   5   5      623.80      612.95     62.37 o 
   9   5   5        4.89       15.80    109.90 o 
  -8   6   5       58.29       51.66     67.32 o 
  -6   6   5     1006.45     1198.12    134.27 o 
  -4   6   5     5705.51     5326.32    234.17 o 
  -2   6   5    21009.46    20492.07    718.63 o 
   0   6   5     8273.25     7524.24    270.16 o 
   2   6   5     8554.33     7931.57    284.57 o 
   4   6   5     3023.44     3145.09    151.60 o 
   6   6   5      833.60      963.72     82.54 o 
   8   6   5      378.97      312.23     70.48 o 
  -7   7   5     1993.59     2020.66    125.30 o 
  -5   7   5     2628.80     2670.05    146.47 o 
  -3   7   5    11600.22    10977.19    558.07 o 
  -1   7   5    10871.92    10788.19    385.12 o 
   1   7   5    11160.05    11518.74    409.92 o 
   3   7   5     6406.23     6443.88    340.83 o 
   5   7   5     3389.85     3475.38    206.28 o 
   7   7   5     1957.71     1808.15    121.86 o 
  -8   8   5       91.68      141.35     89.26 o 
  -6   8   5      820.95      977.28    175.50 o 
  -4   8   5      754.05      851.36    242.12 o 
  -2   8   5      587.93      587.45    135.02 o 
   0   8   5     1486.89     1476.07     95.97 o 
   2   8   5     2339.48     2536.36    189.10 o 
   4   8   5     1207.13     1314.61    133.79 o 
   6   8   5        6.87      -81.94     81.94 o 
  -7   9   5        7.26       30.93     91.13 o 
  -5   9   5      115.24       -1.66     74.21 o 
  -3   9   5       18.43        5.88     67.94 o 
  -1   9   5       35.28      -20.27     41.77 o 
   1   9   5        2.33      -50.25     50.25 o 
   3   9   5       48.61       55.81     77.94 o 
   5   9   5       65.07       43.25    209.43 o 
   7   9   5        5.72      141.39    109.16 o 
  -6  10   5      258.57      190.53     96.10 o 
  -4  10   5      427.77      375.68     87.39 o 
  -2  10   5      805.73      817.37     95.60 o 
   0  10   5      705.96      737.05     61.11 o 
   2  10   5     2081.17     1913.69    139.36 o 
   4  10   5      126.24      -15.95     87.57 o 
   6  10   5       75.19       72.19    106.66 o 
  -5  11   5      612.28      671.21    117.85 o 
  -3  11   5     1364.29     1177.63    123.85 o 
  -1  11   5     2543.24     2527.09    239.30 o 
   1  11   5     1749.88     1950.43    253.97 o 
   3  11   5     1312.34     1321.85    177.62 o 
   5  11   5      838.38      933.85    259.80 o 
  -2  12   5      701.92      666.59    110.61 o 
   2  12   5      637.69      718.11    115.90 o 
 -10   0   6      606.77      754.65    206.07 o 
  -8   0   6     4430.58     5123.13    418.50 o 
  -6   0   6    14091.15    13676.26    563.33 o 
  -4   0   6     8945.47     8960.31    369.69 o 
  -2   0   6    67005.31    71753.18   4878.18 o 
   0   0   6    16981.50    17146.19    692.79 o 
   2   0   6   208713.72   209328.20   8449.04 o 
   4   0   6     7783.46     7355.65    305.80 o 
   6   0   6      889.60      926.28     76.60 o 
   8   0   6      181.19      -24.39    117.70 o 
  10   0   6        0.13      137.85    174.97 o 
  -9   1   6      642.15      976.26    126.26 o 
  -7   1   6     1505.44     1655.77     94.66 o 
  -5   1   6    15669.28    15315.54    484.14 o 
  -3   1   6    17905.82    17984.70    628.83 o 
  -1   1   6    51395.53    50726.04   1577.53 o 
   1   1   6      164.37      177.84     12.14 o 
   3   1   6      254.36      251.58     17.42 o 
   5   1   6     1514.45     1483.61     53.44 o 
   7   1   6        6.29       65.71     73.26 o 
   9   1   6        6.33     -100.35    100.35 o 
 -10   2   6      179.11      294.64    121.45 o 
  -8   2   6       71.38      152.32     85.31 o 
  -6   2   6       15.40      -22.41     36.33 o 
  -4   2   6      341.55      334.33     31.53 o 
  -2   2   6     5294.97     5560.53    197.60 o 
   0   2   6     1551.87     1746.19     74.56 o 
   2   2   6     1380.98     1459.03     57.62 o 
   4   2   6      464.14      517.19     26.53 o 
   6   2   6       28.52       19.19     37.19 o 
   8   2   6       43.14      136.80     89.53 o 
  -9   3   6      436.86      511.94    115.58 o 
  -7   3   6     1343.68     1292.72    137.82 o 
  -5   3   6      321.21      331.86     40.37 o 
  -3   3   6    18787.27    19206.98    680.69 o 
  -1   3   6     1019.20      942.12     39.67 o 
   1   3   6    17614.89    17998.54    719.15 o 
   3   3   6     2952.22     2821.36    105.72 o 
   5   3   6       96.29       70.92     32.95 o 
   7   3   6      240.44      217.15     63.86 o 
   9   3   6       95.69       28.85    108.57 o 
  -8   4   6     1383.26     1255.37     89.26 o 
  -6   4   6     5475.32     5456.14    239.30 o 
  -4   4   6    19409.80    18991.83    668.10 o 
  -2   4   6    17086.07    17054.57    536.47 o 
   0   4   6    16280.03    15530.81    544.60 o 
   2   4   6     4342.26     4223.20    174.61 o 
   4   4   6      471.15      446.05     86.64 o 
   6   4   6      565.97      497.75     66.60 o 
   8   4   6       51.84      137.38     55.57 o 
  -9   5   6      966.59      909.47    118.45 o 
  -7   5   6     3404.26     3410.75    165.40 o 
  -5   5   6     3224.12     3218.43    151.28 o 
  -3   5   6    16113.54    15431.51    488.25 o 
  -1   5   6    10866.77    10476.70    370.97 o 
   1   5   6    12513.38    11951.98    422.53 o 
   3   5   6    10877.52    10521.56    381.01 o 
   5   5   6     1155.38     1001.30     74.52 o 
   7   5   6      328.17      350.79     66.93 o 
   9   5   6       28.65      -10.34    115.63 o 
  -8   6   6      254.45      241.26     76.30 o 
  -6   6   6     1853.73     1931.92    108.85 o 
  -4   6   6     2824.96     2767.22    178.39 o 
  -2   6   6       51.24       12.08     29.54 o 
   0   6   6     1600.03     1568.93     67.60 o 
   2   6   6     1524.10     1616.50     68.86 o 
   4   6   6       22.78       48.36     50.71 o 
   6   6   6       44.19      -22.25     62.49 o 
   8   6   6        0.20       34.26     67.58 o 
  -7   7   6      765.15      675.24     81.46 o 
  -5   7   6      759.04      686.59     70.32 o 
  -3   7   6      451.49      439.66     62.71 o 
  -1   7   6      104.67      101.27     32.36 o 
   1   7   6      360.26      385.57     49.25 o 
   3   7   6      254.40      212.27    113.82 o 
   5   7   6      304.19      184.09     69.54 o 
   7   7   6       45.58       70.99     76.74 o 
  -8   8   6      313.34      279.29     91.06 o 
  -6   8   6      708.47      846.42    104.78 o 
  -4   8   6     2339.40     2285.70    148.46 o 
  -2   8   6     3149.80     3082.97    199.86 o 
   0   8   6     5275.68     5583.74    207.60 o 
   2   8   6     2916.01     2985.46    369.90 o 
   4   8   6      156.91       77.20     71.40 o 
   6   8   6       61.49       75.67     86.20 o 
  -7   9   6      947.92     1005.93    119.98 o 
  -5   9   6     1296.24     1286.57    122.14 o 
  -3   9   6     6751.66     6377.86    342.62 o 
  -1   9   6     5958.77     6090.59    227.49 o 
   1   9   6     2340.54     2475.00    127.07 o 
   3   9   6     1683.71     1718.96    129.57 o 
   5   9   6     1134.43     1064.34    186.28 o 
   7   9   6      301.07      465.51    113.79 o 
  -6  10   6      265.49      402.51    192.11 o 
  -4  10   6     1049.74     1212.99    222.15 o 
  -2  10   6      479.92      588.29    154.29 o 
   0  10   6      845.46      828.35     63.49 o 
   2  10   6      331.39      170.24    130.43 o 
   4  10   6       21.63        2.16     92.07 o 
   6  10   6       22.93      -12.00    101.96 o 
  -5  11   6        3.78       -4.42    101.57 o 
  -3  11   6      139.01       78.34     90.44 o 
  -1  11   6      147.89       80.00     79.49 o 
   1  11   6       52.95      104.73     80.57 o 
   3  11   6        2.99       -8.12     93.81 o 
   5  11   6       20.85       11.15    125.30 o 
  -2  12   6      166.66      133.85     99.11 o 
   2  12   6      147.08      147.05    101.71 o 
  -9   1   7      958.66     1092.87    129.63 o 
  -7   1   7     1383.72     1327.95     89.56 o 
  -5   1   7      654.21      678.00     33.43 o 
  -3   1   7     7877.08     8103.09    328.19 o 
  -1   1   7    16024.21    16692.40    521.64 o 
   1   1   7     1395.01     1545.98     44.99 o 
   3   1   7       81.33       89.98     15.63 o 
   5   1   7      223.98      250.56     38.91 o 
   7   1   7      220.96      243.42    141.92 o 
   9   1   7      242.85      136.91    108.34 o 
 -10   2   7      279.41      289.61    121.38 o 
  -8   2   7     2504.02     2666.75    217.03 o 
  -6   2   7     5877.14     5446.18    235.82 o 
  -4   2   7    12397.57    12510.83    440.85 o 
  -2   2   7     3226.76     3212.04    116.57 o 
   0   2   7       49.94       28.36     16.73 o 
   2   2   7    10053.81     9785.13    345.18 o 
   4   2   7     2452.06     2642.36     83.88 o 
   6   2   7      333.01      269.18     49.64 o 
   8   2   7      335.63      406.63    195.29 o 
  -9   3   7      871.18      948.78    121.22 o 
  -7   3   7     2525.14     2581.02    128.70 o 
  -5   3   7     2988.71     2916.64    134.12 o 
  -3   3   7     6779.16     6871.19    220.33 o 
  -1   3   7     1951.73     1844.71     79.69 o 
   1   3   7      114.88       83.76     17.73 o 
   3   3   7     1189.82     1175.88     75.86 o 
   5   3   7      201.17      255.17     37.91 o 
   7   3   7       76.32       40.62     44.67 o 
   9   3   7      265.13      293.74    119.38 o 
  -8   4   7      171.30      156.76     91.77 o 
  -6   4   7     1198.55     1142.49     76.09 o 
  -4   4   7     2304.72     2338.71     92.69 o 
  -2   4   7     6714.00     6933.69    221.94 o 
   0   4   7     6730.40     6766.47    275.48 o 
   2   4   7      146.14      193.57     24.04 o 
   4   4   7      750.07      804.38     85.00 o 
   6   4   7      508.34      492.69     73.77 o 
   8   4   7      350.86      271.50     59.77 o 
  -9   5   7       98.49      226.61     96.25 o 
  -7   5   7     1548.90     1445.71    106.31 o 
  -5   5   7     3551.32     3497.90    204.07 o 
  -3   5   7     7035.34     7209.73    233.13 o 
  -1   5   7    10176.91    10245.34    362.97 o 
   1   5   7     5128.17     5357.57    193.33 o 
   3   5   7        1.12      -26.92     27.62 o 
   5   5   7      327.00      346.27     56.35 o 
   7   5   7      602.53      705.62     64.89 o 
   9   5   7      131.45      201.64    120.16 o 
  -8   6   7      820.16      749.09     88.05 o 
  -6   6   7      770.22      794.99    103.32 o 
  -4   6   7     2078.06     2287.75    117.86 o 
  -2   6   7      133.72      136.52     27.99 o 
   0   6   7       75.87       67.62     25.72 o 
   2   6   7       46.77       33.08     24.76 o 
   4   6   7       11.07        2.01     51.87 o 
   6   6   7       63.34       11.88     84.70 o 
   8   6   7       31.93       30.78     67.66 o 
  -7   7   7      948.90      942.75     89.66 o 
  -5   7   7     1499.44     1528.65     96.97 o 
  -3   7   7     6981.42     7216.73    375.72 o 
  -1   7   7     4648.78     4717.50    176.48 o 
   1   7   7      582.06      567.47     85.61 o 
   3   7   7        3.35      -23.11     82.00 o 
   5   7   7      124.86      182.89    106.75 o 
   7   7   7      333.85      324.25     78.73 o 
  -8   8   7      197.33      257.47     97.58 o 
  -6   8   7      735.45      680.58     94.44 o 
  -4   8   7      615.92      742.40     86.70 o 
  -2   8   7     1024.47      997.92     85.50 o 
   0   8   7       16.80       30.32     37.09 o 
   2   8   7       52.96      132.05     99.32 o 
   4   8   7        0.86       68.09     73.42 o 
   6   8   7       29.62       69.62     84.88 o 
  -7   9   7       21.20      118.66     94.40 o 
  -5   9   7      189.52      206.67     82.37 o 
  -3   9   7      125.50       71.84    106.92 o 
  -1   9   7       65.45      125.43     43.14 o 
   1   9   7       83.67       69.78     50.30 o 
   3   9   7        8.78       -4.88     68.84 o 
   5   9   7        0.87       34.93     92.10 o 
   7   9   7       66.42      100.54    133.96 o 
  -6  10   7      379.69      409.50    106.07 o 
  -4  10   7       35.11      -10.97     83.31 o 
  -2  10   7      379.72      476.05     92.08 o 
   0  10   7       24.07       12.82     54.28 o 
   2  10   7      133.02      150.63    108.87 o 
   4  10   7       42.78       88.89     86.30 o 
   6  10   7       40.22      171.28    107.27 o 
  -5  11   7      644.31      736.09    117.31 o 
  -3  11   7     1312.63      998.95    115.95 o 
  -1  11   7      440.61      361.47     87.31 o 
   1  11   7      229.00      226.52     84.85 o 
   3  11   7        1.50        9.85     87.01 o 
  -2  12   7      191.05      121.49    117.88 o 
   2  12   7       43.14      105.50     97.84 o 
 -10   0   8       48.76       42.77    164.72 o 
  -8   0   8      490.27      666.64    137.14 o 
  -6   0   8     1246.44     1225.35    108.61 o 
  -4   0   8      406.21      408.25     51.61 o 
  -2   0   8       14.65        2.12     24.39 o 
   0   0   8    12732.80    13258.18    537.77 o 
   2   0   8      101.49      138.94     20.37 o 
   4   0   8    36379.44    34752.62   1412.28 o 
   6   0   8     2190.79     2394.36    143.74 o 
   8   0   8     1601.77     1233.95    172.14 o 
  -9   1   8      802.85      580.14    153.58 o 
  -7   1   8      547.49      540.78     55.32 o 
  -5   1   8     1269.07     1257.32     49.58 o 
  -3   1   8      592.79      624.30     35.75 o 
  -1   1   8     1284.34     1413.43     55.17 o 
   1   1   8     5282.22     5771.78    155.89 o 
   3   1   8     4346.82     4442.78    132.75 o 
   5   1   8     1739.40     1901.28     81.09 o 
   7   1   8     2317.75     2483.40    164.33 o 
   9   1   8      609.46      517.79    117.43 o 
 -10   2   8       56.81      -21.00    130.25 o 
  -8   2   8        4.11       -4.11     52.87 o 
  -6   2   8      443.40      522.40    133.88 o 
  -4   2   8      684.59      645.94     37.86 o 
  -2   2   8      268.13      275.19     22.40 o 
   0   2   8     2374.26     2417.67    102.21 o 
   2   2   8     3233.44     3611.94    118.61 o 
   4   2   8     1249.23     1304.81     51.32 o 
   6   2   8       71.68       85.32     38.71 o 
   8   2   8      205.85      120.94     90.46 o 
  -9   3   8      287.02      226.53    109.47 o 
  -7   3   8      407.03      432.46     55.92 o 
  -5   3   8       90.16      119.06     36.83 o 
  -3   3   8     3042.64     3280.28    116.03 o 
  -1   3   8      565.27      617.97     34.48 o 
   1   3   8       31.14       10.85     28.13 o 
   3   3   8      801.69      857.61     78.85 o 
   5   3   8     2320.33     2099.68     94.23 o 
   7   3   8      689.79      732.32     60.94 o 
   9   3   8      395.23      401.11    119.22 o 
  -8   4   8      629.51      504.91     68.97 o 
  -6   4   8     1169.46     1092.60     79.41 o 
  -4   4   8       11.10       25.01     24.99 o 
  -2   4   8       98.22      120.22     18.90 o 
   0   4   8     9193.22     9313.07    377.51 o 
   2   4   8     1549.09     1506.08     71.41 o 
   4   4   8     2377.63     2393.75    116.58 o 
   6   4   8     2322.01     2378.59    128.80 o 
   8   4   8      376.83      463.14     64.87 o 
  -9   5   8      203.15      180.67     90.19 o 
  -7   5   8       23.01       19.98     54.25 o 
  -5   5   8        5.81      -21.21     53.32 o 
  -3   5   8      235.83      296.72     45.79 o 
  -1   5   8     1935.03     2068.36     82.61 o 
   1   5   8     3764.34     3865.06    143.26 o 
   3   5   8     9094.62     9106.55    464.59 o 
   5   5   8     2633.74     2629.82    132.93 o 
   7   5   8     1551.00     1578.32     91.08 o 
   9   5   8      440.11      352.03    123.20 o 
  -8   6   8      112.90      210.26     71.34 o 
  -6   6   8      829.24      735.63     91.71 o 
  -4   6   8      301.55      285.47    113.19 o 
  -2   6   8      844.24      771.04     49.53 o 
   0   6   8     2550.43     2470.21     97.31 o 
   2   6   8      276.37      258.46     29.47 o 
   4   6   8      844.10      731.87     79.35 o 
   6   6   8      438.35      506.93     71.23 o 
   8   6   8        9.02       16.49     64.53 o 
  -7   7   8      400.79      355.99     75.46 o 
  -5   7   8       21.01      -26.15     54.68 o 
  -3   7   8        2.15       12.57     52.09 o 
  -1   7   8      426.09      437.43     39.28 o 
   1   7   8       75.51       47.51     37.04 o 
   3   7   8        4.34      -54.72     54.72 o 
   5   7   8      229.33      123.03     96.32 o 
   7   7   8       43.06      118.20     78.78 o 
  -8   8   8      378.54      341.09    102.03 o 
  -6   8   8      269.90      133.79     81.87 o 
  -4   8   8     2148.22     1956.90    133.59 o 
  -2   8   8       93.95       63.81     34.97 o 
   0   8   8      395.64      351.83     70.10 o 
   2   8   8      495.16      492.03     75.95 o 
   4   8   8      878.27     1025.21    102.50 o 
   6   8   8      836.93      969.70    115.52 o 
  -7   9   8       88.31       50.95     89.96 o 
  -5   9   8        5.63      -26.39     72.67 o 
  -3   9   8       33.03       16.25     66.06 o 
  -1   9   8      886.39      970.82     62.87 o 
   1   9   8     1692.16     1796.79    135.91 o 
   3   9   8     1024.96     1318.80    212.96 o 
   5   9   8      719.76      715.90    132.02 o 
  -6  10   8        2.73      -96.10     96.10 o 
  -4  10   8        7.41      -28.65     80.68 o 
  -2  10   8       76.84      121.76     78.12 o 
   0  10   8        4.21      -44.83     46.51 o 
   2  10   8      186.41      169.91     82.43 o 
   4  10   8      424.10      400.09    163.65 o 
   6  10   8      281.18      266.31    124.77 o 
  -5  11   8       17.24       85.05     99.55 o 
  -3  11   8      114.47      134.31    202.71 o 
  -1  11   8      137.80      181.99     82.63 o 
   1  11   8      235.48      381.43    129.37 o 
   3  11   8        1.21       27.33     94.41 o 
  -2  12   8        7.44       -1.31     99.50 o 
   2  12   8       40.23       85.94    101.82 o 
  -9   1   9       78.76       29.06     99.77 o 
  -7   1   9       16.88       11.36     45.29 o 
  -5   1   9     1328.00     1311.76     51.65 o 
  -3   1   9      476.59      446.62     30.04 o 
  -1   1   9    43433.12    43331.53   1501.14 o 
   1   1   9     4425.17     4562.97    124.43 o 
   3   1   9     1138.97     1087.31     39.85 o 
   5   1   9      502.78      493.74     35.09 o 
   7   1   9      676.49      698.72     94.99 o 
   9   1   9      378.17      540.70    215.26 o 
 -10   2   9       22.06      -66.46    128.84 o 
  -8   2   9       55.42       85.23     54.62 o 
  -6   2   9     1432.85     1549.36     88.09 o 
  -4   2   9     8317.01     8795.25    313.15 o 
  -2   2   9    20995.68    22964.07    802.54 o 
   0   2   9    20474.78    20432.43    816.73 o 
   2   2   9    31687.12    32412.58   1015.81 o 
   4   2   9    24111.42    23748.28    684.96 o 
   6   2   9     8589.30     8537.59    314.08 o 
   8   2   9     1435.63     1300.54    128.09 o 
  -9   3   9       21.98      114.02    105.47 o 
  -7   3   9       37.37       33.97     47.52 o 
  -5   3   9     1428.46     1304.77     54.02 o 
  -3   3   9       80.02       67.70     18.54 o 
  -1   3   9    11211.77    10579.16    426.49 o 
   1   3   9    12146.37    12013.03    484.61 o 
   3   3   9    12976.23    12502.35    442.45 o 
   5   3   9     5454.43     5228.97    198.25 o 
   7   3   9     1669.66     1736.12    109.71 o 
   9   3   9      334.50      519.42    148.10 o 
  -8   4   9       13.67        8.99     57.31 o 
  -6   4   9      221.13      197.69     54.01 o 
  -4   4   9      101.92      151.22     27.66 o 
  -2   4   9    10553.64    10775.67    379.94 o 
   0   4   9      651.84      676.76     61.70 o 
   2   4   9     2646.30     2494.18    110.76 o 
   4   4   9      904.17      868.59     61.92 o 
   6   4   9      628.73      473.33     50.17 o 
   8   4   9       96.56      127.58     59.34 o 
  -9   5   9        2.08       67.80     94.35 o 
  -7   5   9        0.96       43.79     56.91 o 
  -5   5   9      762.64      802.29     63.21 o 
  -3   5   9      175.07      110.21     28.66 o 
  -1   5   9     6117.46     5974.00    215.64 o 
   1   5   9      796.76      811.66     48.32 o 
   3   5   9     3334.17     3098.07    173.26 o 
   5   5   9     2218.43     2138.57    116.21 o 
   7   5   9      131.16      229.71     56.45 o 
   9   5   9      108.23      201.02    128.26 o 
  -8   6   9       88.85      -28.51     72.70 o 
  -6   6   9      239.64      252.56     57.57 o 
  -4   6   9       43.03       14.90     43.48 o 
  -2   6   9      964.73      994.34     60.01 o 
   0   6   9     4807.99     4595.66    170.13 o 
   2   6   9     3271.77     3077.38    119.32 o 
   4   6   9     4219.60     4128.26    230.99 o 
   6   6   9     1499.19     1550.90    183.40 o 
   8   6   9      619.56      628.28     79.28 o 
  -7   7   9      357.08      372.76     73.45 o 
  -5   7   9     5120.80     5447.45    245.83 o 
  -3   7   9     1698.72     1797.67    119.17 o 
  -1   7   9    14674.38    14259.33    505.79 o 
   1   7   9     8936.33     8533.96    308.47 o 
   3   7   9     4681.50     5116.08    359.83 o 
   5   7   9     3203.51     3028.48    258.74 o 
   7   7   9      957.89     1097.95     87.36 o 
  -8   8   9        3.97       23.95    101.04 o 
  -6   8   9        8.79       48.97     75.73 o 
  -4   8   9      498.18      622.96     80.94 o 
  -2   8   9     2251.46     2315.83     99.41 o 
   0   8   9      369.85      363.38     41.04 o 
   2   8   9     2036.94     2004.15    228.16 o 
   4   8   9      977.25     1286.77    183.98 o 
   6   8   9      206.99      200.47     94.70 o 
  -7   9   9        3.00       -9.68     98.84 o 
  -5   9   9      102.66       41.06     83.47 o 
  -3   9   9      713.83      666.00    234.35 o 
  -1   9   9       27.83      -42.52     42.52 o 
   1   9   9      307.34      329.48     55.73 o 
   3   9   9       39.98       87.75     71.48 o 
   5   9   9       12.49      -48.19    119.12 o 
  -6  10   9       29.05        8.81    101.97 o 
  -4  10   9       28.83      101.91     80.92 o 
  -2  10   9       26.36        4.16     70.16 o 
   0  10   9      220.51      106.16     69.51 o 
   2  10   9       91.21       68.11     80.70 o 
   4  10   9      945.62     1026.55    120.69 o 
  -5  11   9       37.47       14.83    101.91 o 
  -3  11   9     1022.55     1097.60    229.05 o 
  -1  11   9     1321.49     1373.93    121.38 o 
   1  11   9     2170.62     2075.28    148.78 o 
   3  11   9     1042.52     1028.37    120.18 o 
  -2  12   9      109.43      293.39    210.31 o 
   2  12   9      295.36      342.40    108.52 o 
 -10   0  10      638.18      748.99    215.97 o 
  -8   0  10     1354.28     1892.10    203.24 o 
  -6   0  10     6554.59     6719.27    284.79 o 
  -4   0  10    32796.47    34749.21   2369.63 o 
  -2   0  10    14226.48    15378.23   1053.68 o 
   0   0  10    78742.95    78244.38   3142.80 o 
   2   0  10    36579.07    36799.96   1491.91 o 
   4   0  10    70220.40    70135.53   2840.13 o 
   6   0  10    10004.76    10091.80    750.05 o 
   8   0  10     1188.22     1164.67    170.02 o 
  -9   1  10        7.47      -57.23    138.91 o 
  -7   1  10     1734.12     1878.43    101.83 o 
  -5   1  10     3014.88     2785.36    107.57 o 
  -3   1  10    12761.00    12394.14    498.65 o 
  -1   1  10    24024.05    24121.02    838.45 o 
   1   1  10    18818.35    19366.78    514.96 o 
   3   1  10      235.16      156.83     26.64 o 
   5   1  10      783.54      793.59     42.43 o 
   7   1  10      107.31       33.48    122.30 o 
   9   1  10      154.26      212.08    111.42 o 
 -10   2  10      200.17      220.72    126.72 o 
  -8   2  10      362.45      399.84     66.75 o 
  -6   2  10       92.94      143.29     40.29 o 
  -4   2  10      744.67      718.10     46.02 o 
  -2   2  10     1747.32     1971.60     76.02 o 
   0   2  10     7685.67     7869.45    319.27 o 
   2   2  10     1642.40     1657.01     54.79 o 
   4   2  10      446.86      497.24     29.38 o 
   6   2  10      188.84      275.75     46.43 o 
   8   2  10       40.63      135.62     95.44 o 
  -9   3  10      280.89      308.38    178.50 o 
  -7   3  10      147.49      147.45     49.35 o 
  -5   3  10      476.47      533.34     48.24 o 
  -3   3  10       82.34       30.50     18.92 o 
  -1   3  10     3323.04     2945.99    124.88 o 
   1   3  10    10657.06    10144.21    409.73 o 
   3   3  10     9185.28     9379.34    299.96 o 
   5   3  10     1974.85     2032.65    145.20 o 
   7   3  10      771.28      707.27     60.91 o 
   9   3  10       28.57      -19.67    106.83 o 
  -8   4  10      282.55      216.60     60.90 o 
  -6   4  10     4894.78     5198.51    230.19 o 
  -4   4  10    10497.25    10908.99    387.89 o 
  -2   4  10    48510.29    49481.72   1723.45 o 
   0   4  10    31788.57    31073.41   1242.46 o 
   2   4  10     5530.77     5458.73    227.26 o 
   4   4  10     5925.71     5731.51    249.45 o 
   6   4  10      538.85      557.09     56.22 o 
   8   4  10      617.64      526.63     82.81 o 
  -9   5  10      299.64      550.10    106.75 o 
  -7   5  10     2594.97     2624.02    237.42 o 
  -5   5  10     5407.02     5880.26    256.79 o 
  -3   5  10     7122.70     7123.15    230.38 o 
  -1   5  10     7614.57     7069.51    253.67 o 
   1   5  10    16618.57    16136.05    801.32 o 
   3   5  10     8683.54     8217.38    421.49 o 
   5   5  10     4425.26     4345.85    198.36 o 
   7   5  10     1126.80     1237.55     91.85 o 
  -8   6  10       24.59      -16.60     69.78 o 
  -6   6  10      232.55      154.24     61.95 o 
  -4   6  10     1504.35     1714.24    144.20 o 
  -2   6  10     3225.06     3164.81    122.19 o 
   0   6  10     1060.53      962.51     68.31 o 
   2   6  10     1191.51     1223.64     57.93 o 
   4   6  10     2967.95     3015.85    179.56 o 
   6   6  10      133.12      225.38    159.24 o 
   8   6  10       72.74      -39.01     70.19 o 
  -7   7  10        8.04       -0.83    113.64 o 
  -5   7  10      769.59      900.71     93.91 o 
  -3   7  10        7.50      -50.17     50.17 o 
  -1   7  10     1036.48     1085.68     58.05 o 
   1   7  10        9.10       62.15     31.57 o 
   3   7  10     1221.27     1098.78     95.26 o 
   5   7  10      703.85      792.14     93.11 o 
   7   7  10       63.06      126.90     69.06 o 
  -8   8  10       73.05       50.03    145.63 o 
  -6   8  10      573.43      804.52    101.09 o 
  -4   8  10     1763.97     1794.44    128.33 o 
  -2   8  10     3565.39     3658.62    143.33 o 
   0   8  10     2115.64     2135.41     93.81 o 
   2   8  10     3337.01     3168.98    188.25 o 
   4   8  10      913.38      920.02     97.85 o 
   6   8  10      306.64      331.31    135.02 o 
  -7   9  10      168.11      162.29    122.12 o 
  -5   9  10     1341.24     1501.40    472.58 o 
  -3   9  10      690.21      916.61     95.17 o 
  -1   9  10     8629.97     8508.25    310.58 o 
   1   9  10     5678.78     5489.42    255.04 o 
   3   9  10     2809.63     2351.06    158.52 o 
   5   9  10     1520.77     1882.19    151.48 o 
  -6  10  10      386.45      397.16    112.53 o 
  -4  10  10      895.06      858.42    197.76 o 
  -2  10  10     1991.79     2181.72    440.24 o 
   0  10  10      405.99      630.42     90.36 o 
   2  10  10      857.48      877.20    101.50 o 
   4  10  10      136.88      281.58    121.24 o 
  -5  11  10      133.49      172.01    117.88 o 
  -3  11  10        2.95      -66.15     87.40 o 
  -1  11  10        6.50       27.87     83.53 o 
   1  11  10        9.89       88.15     84.14 o 
   3  11  10        1.40       75.77     94.98 o 
  -2  12  10      263.36      412.51     98.85 o 
   2  12  10      249.73      530.97    161.53 o 
  -9   1  11      744.83      875.88    129.16 o 
  -7   1  11     1741.35     1633.36     80.12 o 
  -5   1  11     3813.88     3579.72    135.76 o 
  -3   1  11      101.37      107.34     52.43 o 
  -1   1  11    13796.93    14347.63    501.48 o 
   1   1  11    11845.06    12566.20    336.07 o 
   3   1  11      130.06      122.72     19.14 o 
   5   1  11      129.49      163.99     30.66 o 
   7   1  11       45.03      -46.23     83.42 o 
   9   1  11        0.03       82.89    111.14 o 
 -10   2  11      755.20      839.81    151.32 o 
  -8   2  11     1844.09     2010.21    117.27 o 
  -6   2  11    11237.03    11685.22    485.96 o 
  -4   2  11    21598.68    21366.39    745.64 o 
  -2   2  11    58056.38    56472.87   1965.94 o 
   0   2  11    18792.86    18014.74    722.04 o 
   2   2  11     5703.24     5277.70    156.67 o 
   4   2  11     7124.97     7276.53    215.65 o 
   6   2  11        8.95        7.00     39.59 o 
   8   2  11       22.61       36.94     94.78 o 
  -9   3  11      181.41       92.52    108.56 o 
  -7   3  11     1551.86     1673.94     97.27 o 
  -5   3  11     7107.93     6783.07    219.51 o 
  -3   3  11     4417.99     3877.10    142.48 o 
  -1   3  11     8361.44     7741.59    314.32 o 
   1   3  11     8218.96     8210.95    334.08 o 
   3   3  11     6250.24     6095.20    198.55 o 
   5   3  11     2932.68     2702.22    112.98 o 
   7   3  11      455.86      431.42     68.42 o 
   9   3  11        0.11       22.28    126.19 o 
  -8   4  11      380.67      336.96     65.61 o 
  -6   4  11     1183.52     1153.30     90.16 o 
  -4   4  11     1528.46     1611.34     87.65 o 
  -2   4  11     4579.32     5022.17    208.42 o 
   0   4  11     3356.88     3254.88    138.58 o 
   2   4  11      318.42      348.89     86.48 o 
   4   4  11      251.45      234.90     48.26 o 
   6   4  11      280.51      293.95     70.11 o 
   8   4  11        8.77        2.50     76.02 o 
  -9   5  11      135.56      157.90     93.42 o 
  -7   5  11      695.30      651.46     68.07 o 
  -5   5  11     3852.68     3838.04    176.04 o 
  -3   5  11     4502.33     4428.20    148.16 o 
  -1   5  11     3602.42     3654.10    136.28 o 
   1   5  11     1944.13     1841.33     87.49 o 
   3   5  11     2267.84     2050.73    126.21 o 
   5   5  11      593.00      596.85     76.22 o 
   7   5  11        0.48      -53.65     53.65 o 
  -8   6  11      413.63      675.73    174.08 o 
  -6   6  11     1019.03     1070.91     81.60 o 
  -4   6  11     1914.63     2075.03    110.16 o 
  -2   6  11     4930.01     4572.69    170.67 o 
   0   6  11     7806.54     7369.68    273.36 o 
   2   6  11     2681.45     2427.12     98.17 o 
   4   6  11      392.44      423.47     68.35 o 
   6   6  11      190.27      187.58     56.56 o 
   8   6  11        9.49       28.80     70.55 o 
  -7   7  11     2336.65     2515.35    171.61 o 
  -5   7  11     3922.28     3959.24    226.74 o 
  -3   7  11     7057.52     7073.62    370.58 o 
  -1   7  11    11255.42    11162.22    397.94 o 
   1   7  11     6275.59     6220.23    227.36 o 
   3   7  11     2199.06     2326.93    147.89 o 
   5   7  11      317.30      243.98    113.64 o 
   7   7  11      100.90       28.13     76.83 o 
  -8   8  11      106.21      126.64    103.87 o 
  -6   8  11      407.94      646.11     99.29 o 
  -4   8  11     1972.21     2389.42    320.42 o 
  -2   8  11      420.15      459.21     46.08 o 
   0   8  11       75.60       35.64     38.13 o 
   2   8  11       80.44       22.04     61.39 o 
   4   8  11       84.16       70.36     96.85 o 
   6   8  11       96.16      166.06     92.39 o 
  -7   9  11        2.14       43.13    102.72 o 
  -5   9  11       31.35       39.66     78.62 o 
  -3   9  11       76.10      176.97     99.50 o 
  -1   9  11       44.99       66.03     44.32 o 
   1   9  11       11.34       19.51     54.64 o 
   3   9  11       76.08       40.45     77.09 o 
   5   9  11       59.16      -22.44     85.10 o 
  -6  10  11      696.91      547.91    118.25 o 
  -4  10  11      930.14     1162.93    155.35 o 
  -2  10  11      573.80      538.79    103.39 o 
   0  10  11      667.53      685.63     74.69 o 
   2  10  11       50.18      126.01     84.73 o 
   4  10  11      279.61      393.75    102.32 o 
  -5  11  11      861.56      803.37    208.54 o 
  -3  11  11     1123.88     1298.37    130.42 o 
  -1  11  11     1743.31     1903.23    289.84 o 
   1  11  11     1062.14     1258.78    305.75 o 
   3  11  11      417.47      420.40    128.13 o 
  -2  12  11      282.72      271.95    104.37 o 
   2  12  11      242.46      368.37    112.32 o 
 -10   0  12      905.98     1099.28    230.81 o 
  -8   0  12      649.77      868.82    145.63 o 
  -6   0  12     4175.58     3910.57    173.69 o 
  -4   0  12    15883.27    15891.82   1090.80 o 
  -2   0  12      644.69      630.23     63.98 o 
   0   0  12    17279.75    17205.82    698.03 o 
   2   0  12      178.01      242.27     27.81 o 
   4   0  12     6583.33     6029.18    254.41 o 
   6   0  12      715.70      556.71    112.76 o 
   8   0  12      344.08      332.96    144.92 o 
  -9   1  12      179.24      227.53    103.72 o 
  -7   1  12     4217.27     4161.54    165.50 o 
  -5   1  12     1500.09     1513.17     65.95 o 
  -3   1  12    14109.22    14442.67    701.83 o 
  -1   1  12     6794.44     6641.65    236.25 o 
   1   1  12      431.59      484.98     22.98 o 
   3   1  12      169.49      198.67     35.01 o 
   5   1  12     2307.87     2431.49     91.20 o 
   7   1  12        3.89       15.25    115.58 o 
   9   1  12      212.33      190.98    120.30 o 
 -10   2  12      313.44      259.11    135.99 o 
  -8   2  12      388.20      217.70     66.74 o 
  -6   2  12      172.05      191.67     41.76 o 
  -4   2  12      115.39      164.49     26.75 o 
  -2   2  12     1447.17     1690.24     67.22 o 
   0   2  12     2646.08     2739.54    117.79 o 
   2   2  12      633.72      724.88     31.71 o 
   4   2  12      472.97      534.70     51.18 o 
   6   2  12      220.39      321.53     58.52 o 
   8   2  12       37.34      -38.67     92.85 o 
  -9   3  12      871.99      763.00    237.71 o 
  -7   3  12     1263.97     1217.87     79.65 o 
  -5   3  12     5101.69     4981.10    164.79 o 
  -3   3  12       33.93       27.40     23.50 o 
  -1   3  12    17847.38    18016.82    723.74 o 
   1   3  12      699.68      776.49     37.96 o 
   3   3  12       22.95       59.17     23.72 o 
   5   3  12      103.05       42.31     38.56 o 
   7   3  12      584.50      630.52     61.47 o 
   9   3  12       46.73       79.95    109.43 o 
  -8   4  12     1172.06     1144.30    183.40 o 
  -6   4  12     1978.89     1982.55    106.84 o 
  -4   4  12     3449.76     3155.64    152.77 o 
  -2   4  12     1356.63     1215.62     61.21 o 
   0   4  12     1728.90     1595.31     74.55 o 
   2   4  12       11.34       42.31     28.39 o 
   4   4  12       82.22       89.28     36.96 o 
   6   4  12      228.93      250.22     48.90 o 
   8   4  12      146.22      266.85    111.98 o 
  -9   5  12      445.54      375.73    122.30 o 
  -7   5  12     1438.89     1163.24     85.49 o 
  -5   5  12     3736.11     3954.91    181.55 o 
  -3   5  12     1190.55     1249.54    117.93 o 
  -1   5  12     3448.14     3305.30    142.90 o 
   1   5  12      123.03      131.27     33.36 o 
   3   5  12       44.97      -47.86     47.86 o 
   5   5  12       65.59       35.48     59.65 o 
   7   5  12      218.16      139.22     58.69 o 
  -8   6  12       70.37       94.25     83.25 o 
  -6   6  12      520.28      642.21     82.54 o 
  -4   6  12     3095.58     3204.41    186.55 o 
  -2   6  12      488.96      531.14     55.93 o 
   0   6  12      352.13      326.74     33.66 o 
   2   6  12      157.04       73.48     32.80 o 
   4   6  12       24.91       27.46     84.48 o 
   6   6  12      125.53       98.70     56.73 o 
   8   6  12       57.24       89.06     73.47 o 
  -7   7  12      118.63       67.72     83.87 o 
  -5   7  12     2175.83     1962.55    263.51 o 
  -3   7  12     2042.61     1988.47    102.96 o 
  -1   7  12      815.84      813.40     50.85 o 
   1   7  12       17.15       47.44     31.40 o 
   3   7  12       40.21      114.06     74.76 o 
   5   7  12        0.24      102.97     79.56 o 
   7   7  12        1.15      -24.54     83.80 o 
  -6   8  12      842.19      939.62    108.11 o 
  -4   8  12      271.59      489.62    197.59 o 
  -2   8  12      900.17      996.41     60.32 o 
   0   8  12      254.53      270.10     42.27 o 
   2   8  12      268.65      292.39     68.47 o 
   4   8  12       25.36      -97.58    103.74 o 
   6   8  12       63.57       74.90     96.99 o 
  -7   9  12      643.97      514.52    115.13 o 
  -5   9  12      959.98      867.53    134.85 o 
  -3   9  12     1302.18     1240.34    107.07 o 
  -1   9  12     1963.21     2030.85     94.95 o 
   1   9  12      580.34      592.98     68.73 o 
   3   9  12       15.38       45.48     81.97 o 
   5   9  12       48.67      237.91     96.05 o 
  -6  10  12       31.87       72.80     94.57 o 
  -4  10  12      111.69       65.88     87.60 o 
  -2  10  12       14.52      -54.47    157.12 o 
   0  10  12        4.83      -27.20     60.58 o 
   2  10  12       20.23      -37.13     79.20 o 
   4  10  12       31.36       15.02     93.81 o 
  -3  11  12        2.77       62.60     91.89 o 
  -1  11  12      153.42      -20.64     83.60 o 
   1  11  12      208.46      238.96    123.18 o 
   3  11  12       46.28      103.96     99.32 o 
  -2  12  12      203.96      163.31     99.44 o 
   2  12  12        3.58        4.89    133.43 o 
  -9   1  13      575.44      370.89    118.34 o 
  -7   1  13     1194.98     1171.58     68.22 o 
  -5   1  13      502.04      409.19     38.43 o 
  -3   1  13      653.90      768.83     54.56 o 
  -1   1  13       91.57      164.05     27.14 o 
   1   1  13     4226.54     4420.79    132.12 o 
   3   1  13     3664.61     3495.99    107.80 o 
   5   1  13     1086.56     1062.88     52.89 o 
   7   1  13      481.03      463.72     86.20 o 
   9   1  13      195.85      178.06    116.27 o 
 -10   2  13      331.26      395.39    140.84 o 
  -8   2  13       48.39       88.65     58.92 o 
  -6   2  13      485.14      465.93     49.21 o 
  -4   2  13        2.98       -9.93     25.23 o 
  -2   2  13     1377.03     1526.49     62.24 o 
   0   2  13     6127.87     6714.94    273.06 o 
   2   2  13     3117.39     3272.21    100.58 o 
   4   2  13     1930.06     2017.24     69.42 o 
   6   2  13     2620.26     2622.84    113.47 o 
   8   2  13      858.23     1049.61    185.92 o 
  -9   3  13       91.09      129.10    109.58 o 
  -7   3  13      634.39      563.54     62.46 o 
  -5   3  13     1323.83     1226.27     54.01 o 
  -3   3  13       25.45       29.15     23.63 o 
  -1   3  13     1392.06     1575.56     73.70 o 
   1   3  13     3541.41     3610.29    133.26 o 
   3   3  13     6836.25     6803.68    220.23 o 
   5   3  13     2744.19     2603.19    111.26 o 
   7   3  13     1403.14     1418.36     83.85 o 
   9   3  13      279.99      159.08    117.12 o 
  -8   4  13       16.70      -59.47     59.47 o 
  -6   4  13      115.84      119.46     49.01 o 
  -4   4  13       29.33       15.29     36.12 o 
  -2   4  13       21.64      -17.86     24.70 o 
   0   4  13     1643.45     1791.35     93.56 o 
   2   4  13      691.27      589.03     85.68 o 
   4   4  13      146.15      194.37     41.83 o 
   6   4  13       90.66       82.70     67.96 o 
   8   4  13      114.15      155.35    106.44 o 
  -9   5  13       50.40      -36.41    114.17 o 
  -7   5  13        7.95      -67.87     67.87 o 
  -5   5  13      121.40      134.31     47.59 o 
  -3   5  13       12.89       -3.17     25.05 o 
  -1   5  13      365.85      406.07     59.05 o 
   1   5  13        3.87       -8.67     38.61 o 
   3   5  13       92.83      132.95     66.45 o 
   5   5  13      393.01      508.61     63.61 o 
   7   5  13      229.30      121.80     62.46 o 
  -8   6  13      505.37      376.12     90.73 o 
  -6   6  13     1629.71     1381.32    112.57 o 
  -4   6  13     1453.49     1314.10     99.89 o 
  -2   6  13      743.44      744.20     46.51 o 
   0   6  13      288.81      231.61     36.46 o 
   2   6  13     1413.15     1327.29    105.48 o 
   4   6  13      564.10      592.04     90.31 o 
   6   6  13      803.74     1061.35     77.63 o 
   8   6  13      239.89      348.23     89.08 o 
  -7   7  13        3.80       44.51     82.15 o 
  -5   7  13       15.11      -64.86     64.86 o 
  -3   7  13     3918.36     3765.88    170.37 o 
  -1   7  13       56.32       34.27     33.01 o 
   1   7  13     2602.94     2680.35    109.96 o 
   3   7  13     2141.27     2173.82    141.79 o 
   5   7  13     1154.39     1194.26    112.09 o 
   7   7  13      508.00      462.50     92.38 o 
  -6   8  13       94.59      400.12     92.45 o 
  -4   8  13       60.67       48.68    132.02 o 
  -2   8  13       68.75       72.78     51.08 o 
   0   8  13     2040.25     2016.72     90.26 o 
   2   8  13      251.16      105.25     67.67 o 
   4   8  13      553.20      721.99     98.40 o 
   6   8  13      263.48      193.08     94.55 o 
  -7   9  13       79.15       19.26     96.79 o 
  -5   9  13        2.14      -31.34     85.42 o 
  -3   9  13      280.98      290.66     77.83 o 
  -1   9  13       50.03       89.63     45.50 o 
   1   9  13       21.40      -40.49     68.11 o 
   3   9  13       70.85       31.17     79.50 o 
   5   9  13        1.47      -72.00     91.72 o 
  -6  10  13       91.81       88.15     96.30 o 
  -4  10  13      404.90      487.08    102.10 o 
  -2  10  13        0.63      -35.15     73.30 o 
   0  10  13      135.40      105.97     63.55 o 
   2  10  13       11.31      130.31    158.35 o 
   4  10  13       20.52       36.79     99.84 o 
  -3  11  13        4.36      -91.44     91.44 o 
  -1  11  13      124.57      120.53    143.51 o 
   1  11  13      461.05      529.52    105.33 o 
   3  11  13      548.77      859.73    119.36 o 
  -2  12  13       18.74       65.42    102.16 o 
 -10   0  14       39.29        4.60    192.64 o 
  -8   0  14      332.85      541.51    144.21 o 
  -6   0  14       67.74      156.49     38.62 o 
  -4   0  14     3470.58     3549.50    259.09 o 
  -2   0  14     7647.42     7369.41    515.00 o 
   0   0  14    14432.65    15416.25    627.12 o 
   2   0  14    47846.82    50692.25   2054.99 o 
   4   0  14    10984.02    10431.10    432.42 o 
   6   0  14    20426.65    19224.29   1398.66 o 
   8   0  14     1763.95     2133.17    231.52 o 
  -9   1  14        0.11       64.84    113.12 o 
  -7   1  14        6.20       34.42     40.09 o 
  -5   1  14     1407.79     1413.17     89.73 o 
  -3   1  14     3633.89     3581.80    184.20 o 
  -1   1  14     8337.85     7912.47    280.81 o 
   1   1  14      744.20      660.12     31.41 o 
   3   1  14     6182.38     6131.41    182.24 o 
   5   1  14       48.78        7.21     32.54 o 
   7   1  14      221.10      246.65     81.18 o 
   9   1  14      134.66      245.56    163.30 o 
 -10   2  14        7.02      -86.60    133.22 o 
  -8   2  14       18.81       48.81     63.53 o 
  -6   2  14       27.05       49.52     35.52 o 
  -4   2  14       75.01       33.60     26.81 o 
  -2   2  14      907.68      888.88     42.62 o 
   0   2  14      101.82       57.52     24.38 o 
   2   2  14     4872.69     5196.30    155.48 o 
   4   2  14       37.09       35.98     25.14 o 
   6   2  14      750.84      656.64     62.29 o 
   8   2  14        1.35      -40.78     96.87 o 
  -9   3  14       27.04       62.18    110.12 o 
  -7   3  14        0.08        9.81     59.26 o 
  -5   3  14       18.94        5.33     26.97 o 
  -3   3  14      909.06      986.18     65.86 o 
  -1   3  14       23.11       30.92     23.69 o 
   1   3  14     3123.71     3223.48    120.74 o 
   3   3  14     1286.05     1218.78     52.98 o 
   5   3  14     2082.18     1888.72    123.16 o 
   7   3  14      461.27      438.45     59.84 o 
   9   3  14      135.62      111.83    118.04 o 
  -8   4  14       19.90      -50.60     58.48 o 
  -6   4  14        5.77      -32.45     45.04 o 
  -4   4  14     1239.24     1205.79     59.35 o 
  -2   4  14     5600.16     5640.39    234.29 o 
   0   4  14    19141.01    19173.57    771.77 o 
   2   4  14    13505.84    13066.22    463.43 o 
   4   4  14     4666.68     4629.61    179.36 o 
   6   4  14     1373.05     1475.51     83.50 o 
   8   4  14      472.57      559.73    160.65 o 
  -9   5  14       27.81       53.05     89.79 o 
  -7   5  14       97.79       99.70     66.06 o 
  -5   5  14     4442.61     4407.57    241.54 o 
  -3   5  14     5325.05     5212.46    192.24 o 
  -1   5  14     5608.55     5414.13    225.57 o 
   1   5  14     6656.71     6086.66    254.95 o 
   3   5  14     5023.32     4905.29    265.60 o 
   5   5  14     3638.64     3953.68    161.32 o 
   7   5  14     1090.84     1135.34     84.83 o 
  -8   6  14       22.63      -21.86     80.80 o 
  -6   6  14       24.84       55.40    100.74 o 
  -4   6  14      117.20      202.86     75.46 o 
  -2   6  14     2581.41     2628.76    105.81 o 
   0   6  14     1130.30     1002.86     96.16 o 
   2   6  14     1000.32      900.34    251.14 o 
   4   6  14      670.41      778.78    136.08 o 
   6   6  14      447.09      405.68     72.66 o 
   8   6  14      100.99      161.68     83.60 o 
  -7   7  14        8.29      -63.84     85.35 o 
  -5   7  14      348.33      277.21     73.45 o 
  -3   7  14     1093.05     1102.81     74.07 o 
  -1   7  14      271.38      349.66     73.52 o 
   1   7  14      572.32      640.15     52.45 o 
   3   7  14      250.43      221.10     67.87 o 
   5   7  14      196.25      201.72     98.79 o 
   7   7  14      153.89      233.68     89.84 o 
  -6   8  14       44.28       13.22     86.42 o 
  -4   8  14      230.31      287.15     72.72 o 
  -2   8  14       29.85        8.06     40.33 o 
   0   8  14      606.32      752.12     54.15 o 
   2   8  14      293.88      258.42    109.04 o 
   4   8  14      507.40      434.94     91.39 o 
   6   8  14      409.21      517.15    113.02 o 
  -7   9  14       12.42      -21.00     97.16 o 
  -5   9  14       30.23      -30.89     81.88 o 
  -3   9  14     1323.34     1389.14    115.58 o 
  -1   9  14     1379.91     1452.16     77.98 o 
   1   9  14     4728.78     4855.05    269.29 o 
   3   9  14     4023.74     4330.59    568.37 o 
   5   9  14     1102.87      932.30    148.28 o 
  -6  10  14      230.38      226.64    106.39 o 
  -4  10  14      933.61      865.42    131.84 o 
  -2  10  14      461.18      453.54     88.02 o 
   0  10  14     1005.73     1102.12     95.65 o 
   2  10  14       54.73      -57.17     87.10 o 
   4  10  14       85.88       85.84     99.54 o 
  -3  11  14       22.75      -57.50     99.32 o 
  -1  11  14       79.49      253.79    146.69 o 
   1  11  14       25.09       93.85     95.23 o 
   3  11  14      210.38      200.89    104.03 o 
  -2  12  14       50.91      -31.15    129.19 o 
  -9   1  15      122.34      240.34    154.11 o 
  -7   1  15      529.49      628.85     77.71 o 
  -5   1  15     1417.65     1428.58     93.34 o 
  -3   1  15     4667.27     4161.55    212.81 o 
  -1   1  15      906.07      729.59     38.85 o 
   1   1  15    15922.43    15794.79    454.19 o 
   3   1  15     4231.68     4289.26    143.10 o 
   5   1  15      218.83      220.22     49.98 o 
   7   1  15        8.16      -85.19     85.19 o 
   9   1  15       17.25       58.07    120.20 o 
 -10   2  15       83.12      177.56    143.84 o 
  -8   2  15     2016.88     2145.31    124.13 o 
  -6   2  15     3953.01     3982.50    153.52 o 
  -4   2  15    18780.04    17993.29    629.93 o 
  -2   2  15    29186.29    29546.44   1030.07 o 
   0   2  15    30703.20    31684.59   1266.73 o 
   2   2  15    16066.39    14792.31    429.07 o 
   4   2  15     5836.03     5834.64    176.56 o 
   6   2  15     5020.98     4420.82    175.64 o 
   8   2  15      540.01      451.67    110.73 o 
  -9   3  15       45.89      165.02    194.41 o 
  -7   3  15      236.42      399.03     57.39 o 
  -5   3  15     1705.76     1663.40     66.73 o 
  -3   3  15     8067.24     7267.18    260.88 o 
  -1   3  15     5771.38     5168.69    214.63 o 
   1   3  15     8863.37     8159.94    292.84 o 
   3   3  15     5141.52     4957.10    184.68 o 
   5   3  15     2988.77     3097.04    129.17 o 
   7   3  15      560.77      490.10     61.07 o 
  -8   4  15      608.20      479.59    139.09 o 
  -6   4  15      281.98      237.76     62.54 o 
  -4   4  15     1995.45     2007.45    143.46 o 
  -2   4  15      386.05      352.58     35.74 o 
   0   4  15     2357.86     2317.43    104.87 o 
   2   4  15     1658.84     1853.11     93.36 o 
   4   4  15       38.83       85.56     39.26 o 
   6   4  15      230.38      174.95     51.29 o 
   8   4  15        0.43     -108.60    108.60 o 
  -9   5  15       19.21       49.76     90.71 o 
  -7   5  15      124.12      127.03     76.70 o 
  -5   5  15      210.68      142.85     60.63 o 
  -3   5  15     3498.92     3526.60    135.45 o 
  -1   5  15      777.91      672.52     73.95 o 
   1   5  15     1988.11     2008.09     96.38 o 
   3   5  15      556.98      552.33     69.60 o 
   5   5  15      546.79      615.01     92.29 o 
   7   5  15      410.13      459.14     86.17 o 
  -8   6  15      138.00      185.89     90.43 o 
  -6   6  15      694.02      812.68     92.48 o 
  -4   6  15      957.57      966.66    235.76 o 
  -2   6  15     2789.22     2774.49    111.67 o 
   0   6  15     5491.02     5411.99    229.78 o 
   2   6  15     5953.58     5835.43    308.73 o 
   4   6  15     2373.58     2409.18    291.08 o 
   6   6  15      426.73      502.66     87.74 o 
  -7   7  15     1253.54     1481.79    177.09 o 
  -5   7  15     3054.06     3008.70    185.55 o 
  -3   7  15     7131.32     7251.05    306.47 o 
  -1   7  15     5599.68     5779.85    214.43 o 
   1   7  15     7336.86     7398.21    282.95 o 
   3   7  15     4219.03     4330.29    246.70 o 
   5   7  15      979.28     1073.57    113.39 o 
   7   7  15      362.88      462.13    127.25 o 
  -6   8  15      248.58      463.05     93.80 o 
  -4   8  15      465.25      796.28    202.71 o 
  -2   8  15     2528.38     2541.51    145.07 o 
   0   8  15     1535.88     1485.38    123.16 o 
   2   8  15      172.15       78.47    107.98 o 
   4   8  15      218.02      312.06     87.28 o 
   6   8  15      141.35      253.65    206.25 o 
  -5   9  15       32.47       30.40     87.78 o 
  -3   9  15       38.91       44.27     76.76 o 
  -1   9  15      229.50      189.65     49.29 o 
   1   9  15      188.14      259.97     78.60 o 
   3   9  15        0.76       19.33     83.23 o 
   5   9  15       71.16       23.20    101.07 o 
  -4  10  15     1462.86     1329.97    132.65 o 
  -2  10  15     1262.59     1368.06    118.71 o 
   0  10  15      352.52      473.74     74.08 o 
   2  10  15      524.97      574.43    107.45 o 
   4  10  15      102.43       60.22    103.10 o 
  -3  11  15      258.32      482.38    137.14 o 
  -1  11  15      884.83     1395.13    201.12 o 
   1  11  15     1088.43     1137.62    127.95 o 
   3  11  15      499.45      795.91    278.18 o 
 -10   0  16      407.94      455.97    218.80 o 
  -8   0  16     3395.23     3167.76    299.74 o 
  -6   0  16     6193.91     6148.15    324.05 o 
  -4   0  16    11956.29    11894.83    824.28 o 
  -2   0  16    57032.65    55192.25   3761.58 o 
   0   0  16     5261.96     5196.54    219.16 o 
   2   0  16     5222.62     4698.84    200.65 o 
   4   0  16     2819.21     2775.05    129.64 o 
   6   0  16     2008.02     2259.35    214.55 o 
   8   0  16      133.03       82.71    155.52 o 
  -9   1  16      321.95      299.58    117.09 o 
  -7   1  16       39.30       76.86     46.17 o 
  -5   1  16     5671.37     5785.91    243.84 o 
  -3   1  16     1576.92     1422.35    118.76 o 
  -1   1  16     7560.33     7550.10    269.84 o 
   1   1  16    14138.93    13682.91    395.76 o 
   3   1  16     1532.12     1623.96     58.10 o 
   5   1  16      133.32      100.03     35.33 o 
   7   1  16        7.99       49.68    126.19 o 
   9   1  16        0.42      -61.76    114.97 o 
  -8   2  16      867.22      923.36     97.53 o 
  -6   2  16     3042.24     2920.62    138.90 o 
  -4   2  16       29.11       13.95     27.71 o 
  -2   2  16      289.73      354.31     29.95 o 
   0   2  16      105.51      133.72     35.71 o 
   2   2  16      233.97      214.01     23.95 o 
   4   2  16      240.61      267.37     29.47 o 
   6   2  16        9.14       22.33     46.20 o 
   8   2  16       11.27      -84.65    103.72 o 
  -9   3  16      315.33      592.41    195.11 o 
  -7   3  16     2351.32     2229.28    273.76 o 
  -5   3  16     2512.46     2616.66     95.06 o 
  -3   3  16     3602.25     3417.23    128.96 o 
  -1   3  16      305.06      322.19     33.78 o 
   1   3  16     6816.13     6855.36    245.75 o 
   3   3  16     2372.47     2292.90    140.19 o 
   5   3  16      828.73      945.27     83.52 o 
   7   3  16       65.81       75.03     71.02 o 
  -8   4  16     1735.34     1846.63    135.82 o 
  -6   4  16     2225.87     2454.49    152.25 o 
  -4   4  16     7720.35     7198.45    360.27 o 
  -2   4  16    10851.96    10084.65    411.60 o 
   0   4  16     6917.50     6800.74    281.54 o 
   2   4  16     5622.29     5382.90    197.15 o 
   4   4  16       26.91       12.16     40.59 o 
   6   4  16       71.36      115.23     52.53 o 
   8   4  16       15.45      -61.25    111.73 o 
  -9   5  16      386.71      293.81     96.67 o 
  -7   5  16     1208.48     1412.47    118.35 o 
  -5   5  16     4286.15     4033.59    314.76 o 
  -3   5  16     7440.42     7409.18    307.60 o 
  -1   5  16     3676.67     3411.26    197.29 o 
   1   5  16     4367.35     3740.70    163.54 o 
   3   5  16     2251.40     2258.40    142.00 o 
   5   5  16      792.97      728.16     97.55 o 
   7   5  16      126.55      195.33     76.27 o 
  -8   6  16      193.45      133.45     91.98 o 
  -6   6  16      202.91      348.04     75.46 o 
  -4   6  16     1189.42     1211.46    124.60 o 
  -2   6  16     3322.38     3008.15    119.86 o 
   0   6  16      868.37      890.68     73.64 o 
   2   6  16      346.38      281.68     64.89 o 
   4   6  16       44.00       60.72     98.26 o 
   6   6  16       90.89       54.54     73.55 o 
  -7   7  16       76.77      -15.75     97.91 o 
  -5   7  16      154.74      258.80    125.30 o 
  -3   7  16     3461.99     3606.89    164.75 o 
  -1   7  16     1454.78     1637.04     78.23 o 
   1   7  16      972.13     1024.24     66.76 o 
   3   7  16       32.17       44.20    110.81 o 
   5   7  16       70.06      213.23     83.10 o 
   7   7  16       53.78       22.47     99.72 o 
  -6   8  16      444.25      417.48     96.11 o 
  -4   8  16      918.44      925.26    103.39 o 
  -2   8  16      774.58      824.23     72.04 o 
   0   8  16     1364.86     1390.51     74.42 o 
   2   8  16      158.32      141.00     82.00 o 
   4   8  16      483.13      555.91     95.65 o 
   6   8  16       31.58      117.44    173.20 o 
  -5   9  16     1252.33     1624.28    154.46 o 
  -3   9  16     3045.78     3290.54    249.72 o 
  -1   9  16     1404.39     1640.06     85.30 o 
   1   9  16     4033.06     4280.89    247.34 o 
   3   9  16     1210.32     1367.51    177.97 o 
   5   9  16      158.46      190.86    106.43 o 
  -4  10  16       51.89       80.12     96.64 o 
  -2  10  16      268.57      248.95     87.40 o 
   0  10  16      239.21      259.97     68.20 o 
   2  10  16        8.70      -40.20     85.32 o 
   4  10  16      117.06      204.43    143.86 o 
  -3  11  16      235.59       77.25    153.93 o 
  -1  11  16        0.19        5.30    153.40 o 
   1  11  16       32.06      -29.72     97.09 o 
   3  11  16      265.11      577.26    121.17 o 
  -9   1  17      568.38      531.92    126.25 o 
  -7   1  17     3608.47     3571.61    168.46 o 
  -5   1  17     4142.80     3917.49    171.90 o 
  -3   1  17     4224.20     4385.86    187.30 o 
  -1   1  17      323.55      406.87     43.25 o 
   1   1  17      180.68      208.95     21.91 o 
   3   1  17        0.30       41.55     24.32 o 
   5   1  17      588.60      556.98     45.48 o 
   7   1  17      130.46       36.25     84.56 o 
  -8   2  17     1263.18     1397.86    117.93 o 
  -6   2  17      433.01      436.31     40.71 o 
  -4   2  17     4327.96     3954.02    149.00 o 
  -2   2  17     2166.27     2123.71     98.80 o 
   0   2  17     6695.57     6663.68    275.90 o 
   2   2  17      187.06      168.90     26.09 o 
   4   2  17        2.49       48.19     27.68 o 
   6   2  17        6.31       20.47     47.99 o 
   8   2  17      228.20      343.24    110.73 o 
  -9   3  17      295.80      287.72    173.20 o 
  -7   3  17     1119.72     1193.58     96.26 o 
  -5   3  17     2223.80     2226.47    145.71 o 
  -3   3  17     7303.32     6849.34    284.00 o 
  -1   3  17      373.06      416.25     38.54 o 
   1   3  17       81.89       69.27     32.77 o 
   3   3  17       86.27      113.77     30.37 o 
   5   3  17      959.14      836.56    121.47 o 
   7   3  17       89.61       54.16     70.51 o 
  -8   4  17      152.84      108.57     77.44 o 
  -6   4  17      140.62      190.73     59.87 o 
  -4   4  17       22.89      -19.46     38.86 o 
  -2   4  17       50.60        2.03     30.19 o 
   0   4  17     1464.23     1636.09    171.27 o 
   2   4  17       90.24      125.82     31.33 o 
   4   4  17      353.84      475.94     51.07 o 
   6   4  17       32.21      -49.38     49.38 o 
   8   4  17       50.78      -57.61    162.24 o 
  -9   5  17       99.94      -59.20     89.16 o 
  -7   5  17       84.09       20.25     69.20 o 
  -5   5  17      526.16      541.02    118.41 o 
  -3   5  17     1848.33     1713.43     86.98 o 
  -1   5  17     1756.37     1886.14    137.81 o 
   1   5  17     2174.37     2313.17    110.01 o 
   3   5  17      298.20      160.92     60.55 o 
   5   5  17      482.65      696.48     88.27 o 
   7   5  17        1.97      -73.78     73.78 o 
  -8   6  17      872.56     1002.69    114.75 o 
  -6   6  17     1296.83     1628.41    127.18 o 
  -4   6  17     1935.66     1844.08    236.82 o 
  -2   6  17     1332.61     1358.10     75.06 o 
   0   6  17      694.35      652.62     84.12 o 
   2   6  17        2.56      -32.01    124.07 o 
   4   6  17       49.45       39.52     72.41 o 
   6   6  17      145.53      200.12     75.87 o 
  -7   7  17      650.99      763.18    106.51 o 
  -5   7  17     1151.43     1023.52    215.61 o 
  -3   7  17     1087.21      956.65    104.10 o 
  -1   7  17       38.12      -10.63     36.95 o 
   1   7  17     1825.22     1887.95     99.09 o 
   3   7  17       13.13        7.34     66.51 o 
   5   7  17       14.43      -56.34     82.13 o 
   7   7  17       55.69      122.28    100.32 o 
  -6   8  17      109.83      174.69    138.03 o 
  -4   8  17      319.79      419.22     82.13 o 
  -2   8  17      555.59      517.54     52.89 o 
   0   8  17       43.05        8.22     40.92 o 
   2   8  17     1391.98     1207.39    209.96 o 
   4   8  17       80.46      105.19     86.64 o 
   6   8  17      129.04      300.99    108.18 o 
  -5   9  17      148.44      141.10     89.31 o 
  -3   9  17      100.79      -27.64     77.35 o 
  -1   9  17      373.84      409.71     56.04 o 
   1   9  17       19.91       80.39     76.98 o 
   3   9  17        5.63      -13.02    123.54 o 
   5   9  17        2.74     -116.64    178.85 o 
  -4  10  17      276.39      418.59    110.10 o 
  -2  10  17      652.81      808.00    111.16 o 
   0  10  17       50.76      150.15     70.15 o 
   2  10  17      103.70      136.85    125.13 o 
   4  10  17       24.87       95.94    124.60 o 
  -3  11  17      596.86      621.87    148.81 o 
  -1  11  17      281.65      154.46    160.47 o 
   1  11  17      100.60      -10.81     95.03 o 
  -8   0  18     1389.88     1323.02    194.41 o 
  -6   0  18       58.56       37.51     52.67 o 
  -4   0  18      128.53       57.97     55.14 o 
   0   0  18     4730.61     4743.67    202.78 o 
   2   0  18      388.36      427.04     42.81 o 
   4   0  18     5128.19     5411.77    234.16 o 
   6   0  18      337.74      687.49    133.61 o 
   8   0  18     1589.22     1315.25    196.88 o 
  -9   1  18       78.57      -30.63    123.55 o 
  -7   1  18        6.36      -11.75     47.33 o 
  -5   1  18     1437.52     1448.43     79.53 o 
  -3   1  18       35.22      -24.82     30.40 o 
  -1   1  18      133.75      237.76     49.08 o 
   1   1  18      161.33      144.63     24.35 o 
   3   1  18     1261.60     1341.08     52.94 o 
   5   1  18     1252.76     1221.99     61.86 o 
   7   1  18      377.70      374.65    207.31 o 
  -8   2  18      562.79      601.60    107.10 o 
  -6   2  18       51.22       69.18     35.87 o 
  -4   2  18       47.73       60.54     31.64 o 
  -2   2  18      290.85      302.16     28.22 o 
   0   2  18     4530.85     4296.40    183.78 o 
   2   2  18       27.74       43.76     25.93 o 
   4   2  18     1143.51     1184.26     51.86 o 
   6   2  18        9.34       -1.24     48.57 o 
   8   2  18       64.69       44.64    110.64 o 
  -9   3  18      229.38      167.90    114.17 o 
  -7   3  18      978.61      804.25     94.02 o 
  -5   3  18      134.60      142.80     41.41 o 
  -3   3  18     1893.34     2029.55     96.35 o 
  -1   3  18      857.19      865.29     86.06 o 
   1   3  18        2.33      -26.26     26.26 o 
   3   3  18      298.44      406.60     37.08 o 
   5   3  18      766.23      766.41     60.72 o 
   7   3  18      116.55      116.88     89.03 o 
  -8   4  18      338.92      391.75     82.79 o 
  -6   4  18      437.73      384.61     65.02 o 
  -4   4  18      395.61      442.70     61.68 o 
  -2   4  18      183.54      181.73     41.50 o 
   0   4  18      129.60      106.89     33.38 o 
   2   4  18     2567.03     2566.69    103.76 o 
   4   4  18      967.41      991.56     93.62 o 
   6   4  18      539.86      634.63     80.68 o 
   8   4  18      241.99      507.58    176.03 o 
  -7   5  18      115.12      172.24     75.09 o 
  -5   5  18       16.73       46.55     61.50 o 
  -3   5  18      530.07      540.94     48.71 o 
  -1   5  18     1236.43     1207.79     69.71 o 
   1   5  18     2041.01     2104.41    157.10 o 
   3   5  18     1223.72     1275.80    103.22 o 
   5   5  18     2004.66     2144.12    125.87 o 
   7   5  18      477.48      507.78     98.61 o 
  -8   6  18        3.30       85.65     91.02 o 
  -6   6  18       10.63       63.83     71.41 o 
  -4   6  18       15.06      112.31     57.48 o 
  -2   6  18      424.30      428.30     75.12 o 
   0   6  18      222.60      250.17     48.89 o 
   2   6  18      656.31      668.14    117.70 o 
   4   6  18      269.14      325.00     78.86 o 
   6   6  18       87.26       37.70     89.60 o 
  -7   7  18      110.31      202.25     89.09 o 
  -5   7  18       16.85      -12.97     97.73 o 
  -3   7  18      963.95      952.49     80.54 o 
  -1   7  18       29.69      -38.77     38.77 o 
   1   7  18       23.00      -52.88     52.88 o 
   3   7  18      742.63      798.25     91.72 o 
   5   7  18       26.61       27.00     95.61 o 
  -6   8  18       27.13       93.70     94.20 o 
  -4   8  18      693.68      670.58     95.61 o 
  -2   8  18       76.29       62.52     44.05 o 
   0   8  18      270.33      202.49     52.96 o 
   2   8  18      193.76      211.25    122.48 o 
   4   8  18        4.98       -7.40     82.44 o 
   6   8  18       15.34       33.03    116.47 o 
  -5   9  18      133.43      131.86     96.38 o 
  -3   9  18       21.86       87.96     80.89 o 
  -1   9  18      473.46      461.56     57.66 o 
   1   9  18      590.66      650.42     94.37 o 
   3   9  18     1290.59     1418.81    127.57 o 
   5   9  18      662.95      412.45    108.92 o 
  -4  10  18       70.30       60.41     96.31 o 
  -2  10  18      118.29      157.33     88.52 o 
   0  10  18       73.02       91.98     72.97 o 
   2  10  18       85.38       98.62     96.31 o 
   4  10  18       41.74      119.80    105.89 o 
  -3  11  18       26.51      -81.98    101.11 o 
  -1  11  18       40.52      -38.17    163.65 o 
   1  11  18      159.91      252.58    107.22 o 
  -9   1  19        2.34      -71.65    127.45 o 
  -7   1  19       17.19        8.73     49.28 o 
  -5   1  19       95.62      135.92     42.33 o 
  -3   1  19     1234.76     1175.03     67.63 o 
  -1   1  19     3168.84     3238.07    177.65 o 
   1   1  19      311.82      356.29     43.47 o 
   3   1  19     3053.77     3080.50    109.08 o 
   5   1  19      944.83      950.54     57.05 o 
   7   1  19       89.72      106.27    139.09 o 
  -8   2  19       62.28      -18.73     88.72 o 
  -6   2  19     1015.13      989.96     99.50 o 
  -4   2  19     1078.70      946.31     60.98 o 
  -2   2  19     6412.88     6138.76    256.30 o 
   0   2  19    17487.20    16411.80    820.62 o 
   2   2  19    12304.13    12262.22    436.19 o 
   4   2  19     6400.40     6348.11    192.69 o 
   6   2  19     1841.95     1728.67     91.06 o 
   8   2  19     1111.51     1156.09    139.37 o 
  -9   3  19       10.75       61.15    111.34 o 
  -7   3  19      194.81      222.01     68.50 o 
  -5   3  19      460.31      467.94     48.81 o 
  -3   3  19     1699.43     1814.00     89.57 o 
  -1   3  19     4368.36     4023.46    173.54 o 
   1   3  19     1012.73      913.47     73.62 o 
   3   3  19     2427.16     2436.51    118.21 o 
   5   3  19     1365.49     1517.66     91.32 o 
   7   3  19      584.13      638.64    102.75 o 
  -8   4  19        1.47      -43.93     77.70 o 
  -6   4  19      217.13       88.01     59.85 o 
  -4   4  19      115.38      173.08     48.36 o 
  -2   4  19      628.04      584.74     49.17 o 
   0   4  19      110.42       55.23     45.88 o 
   2   4  19      792.05      753.19     48.03 o 
   4   4  19      315.57      312.69     79.76 o 
   6   4  19       43.15       24.38     61.97 o 
   8   4  19       86.58      -83.77    158.71 o 
  -7   5  19        2.36       19.20     75.43 o 
  -5   5  19       58.03       19.51     57.92 o 
  -3   5  19        9.01       83.08     41.49 o 
  -1   5  19      556.73      533.62     48.01 o 
   1   5  19        7.38       30.67     39.08 o 
   3   5  19      221.10      120.21     85.89 o 
   5   5  19       98.77       -8.12     71.83 o 
   7   5  19      185.00      141.85    104.28 o 
  -8   6  19        0.87       64.11    141.74 o 
  -6   6  19        1.13      -22.76     73.66 o 
  -4   6  19       12.50       97.11     47.75 o 
  -2   6  19      124.98       62.02     42.20 o 
   0   6  19     1493.74     1551.19     83.95 o 
   2   6  19     1877.70     1796.69    123.33 o 
   4   6  19     1996.26     2380.05    159.91 o 
   6   6  19      386.81      384.33     95.47 o 
  -7   7  19        4.30      -32.02     89.83 o 
  -5   7  19     1373.13     1277.57    249.72 o 
  -3   7  19     2295.09     2336.95    119.95 o 
  -1   7  19     5627.84     5261.08    228.58 o 
   1   7  19     2680.93     2941.54    139.87 o 
   3   7  19     2595.58     2353.01    227.99 o 
   5   7  19     1397.24     1559.78    157.82 o 
  -6   8  19      146.27      125.45     94.16 o 
  -4   8  19      124.28      160.15     78.98 o 
  -2   8  19      295.47      298.80     51.68 o 
   0   8  19     1024.68     1034.70     66.18 o 
   2   8  19      626.14      635.90    126.54 o 
   4   8  19      244.42      275.88     95.80 o 
   6   8  19       52.17       58.35    105.01 o 
  -5   9  19      102.67      147.10     92.65 o 
  -3   9  19       28.55       61.01     82.58 o 
  -1   9  19       32.42       64.85     50.74 o 
   1   9  19       10.37      -13.65    111.16 o 
   3   9  19       65.67       98.41    235.05 o 
   5   9  19        4.92      172.67    114.22 o 
  -4  10  19       21.66       41.40    126.19 o 
  -2  10  19      325.03      368.77     94.75 o 
   0  10  19      368.03      562.15    107.26 o 
   2  10  19      152.27      305.88     99.89 o 
  -3  11  19      113.25       38.46    106.03 o 
  -1  11  19      193.29      282.42    173.20 o 
   1  11  19      331.58      457.58    112.68 o 
  -8   0  20      932.55      768.08    180.62 o 
  -6   0  20     6858.46     6651.52    480.36 o 
  -4   0  20     7325.54     8483.18    598.77 o 
  -2   0  20    12201.07    11796.21    846.20 o 
   0   0  20    21038.64    21698.53   1078.28 o 
   2   0  20     6115.69     6238.02    324.57 o 
   4   0  20     4779.53     5250.99    229.54 o 
   6   0  20     1638.29     1846.51    192.99 o 
   8   0  20     1507.55     1979.05    247.07 o 
  -9   1  20       10.26      -26.51    174.97 o 
  -7   1  20       97.04       58.91     44.43 o 
  -5   1  20       40.98       26.85     41.09 o 
  -3   1  20     4248.65     3879.95    188.78 o 
  -1   1  20     2769.44     3006.53    117.91 o 
   1   1  20     7528.99     7272.87    262.64 o 
   3   1  20     2352.43     2381.59     81.78 o 
   5   1  20     1406.67     1360.97     67.11 o 
   7   1  20        8.23       52.81     99.34 o 
  -8   2  20      239.51      328.37    105.69 o 
  -6   2  20     1162.56     1051.71    107.36 o 
  -4   2  20     3247.09     3334.74    149.53 o 
  -2   2  20      127.77      154.09     62.82 o 
   0   2  20        7.93      -25.53     30.30 o 
   2   2  20        4.77       27.01     36.64 o 
   4   2  20      146.60      129.11     38.57 o 
   6   2  20        3.01       18.94     61.07 o 
   8   2  20       26.85       30.73    174.97 o 
  -9   3  20       44.77       34.64    115.23 o 
  -7   3  20      422.30      510.24    140.50 o 
  -5   3  20     1658.07     1733.64    110.60 o 
  -3   3  20     2142.60     2026.20     98.71 o 
  -1   3  20     2341.17     2115.73    194.64 o 
   1   3  20      143.66      164.58     39.19 o 
   3   3  20     1761.85     1757.34     94.22 o 
   5   3  20      174.78      355.61     62.98 o 
   7   3  20      210.11      388.35    122.30 o 
  -8   4  20      125.14      155.02     83.74 o 
  -6   4  20     2361.78     2215.53    255.03 o 
  -4   4  20     2608.85     2382.09    141.92 o 
  -2   4  20     5072.97     5000.61    241.33 o 
   0   4  20    10804.22    10535.95    432.16 o 
   2   4  20     8537.20     8566.96    308.96 o 
   4   4  20     3490.40     3515.96    205.66 o 
   6   4  20      589.49      493.99     77.56 o 
  -7   5  20      897.78      911.39    100.93 o 
  -5   5  20      895.27      780.05     81.17 o 
  -3   5  20     6127.18     6328.57    280.88 o 
  -1   5  20     9780.43     9345.06    384.84 o 
   1   5  20     1235.06     1269.13     75.57 o 
   3   5  20     3427.39     3255.69    193.30 o 
   5   5  20      735.13      619.49     92.51 o 
   7   5  20      432.15      400.05     92.04 o 
  -8   6  20      166.42      190.14     88.74 o 
  -6   6  20      284.65      261.37     79.50 o 
  -4   6  20      879.86      828.36     72.11 o 
  -2   6  20      157.30      121.05     45.25 o 
   0   6  20     2521.31     2453.86    118.52 o 
   2   6  20      506.73      402.32     70.60 o 
   4   6  20       13.96       57.42     75.08 o 
   6   6  20       14.04       22.24     90.20 o 
  -7   7  20        0.92      -18.38     93.24 o 
  -5   7  20      193.38      123.63     73.88 o 
  -3   7  20       20.15       80.51     65.09 o 
  -1   7  20     1310.49     1447.01    120.49 o 
   1   7  20      906.32      933.53     95.55 o 
   3   7  20        5.03      -72.82     72.82 o 
   5   7  20       23.32      114.96     97.22 o 
  -6   8  20      155.37      222.28     93.67 o 
  -4   8  20      201.65      240.39     81.79 o 
  -2   8  20     1187.79     1188.05     73.57 o 
   0   8  20      573.53      522.54     54.36 o 
   2   8  20     1312.92     1613.88    130.25 o 
   4   8  20      346.38      339.54     99.07 o 
  -5   9  20     1177.97     1059.31    127.78 o 
  -3   9  20      705.54      623.61     96.39 o 
  -1   9  20     1686.86     1818.44    105.75 o 
   1   9  20      651.69      601.92     96.87 o 
   3   9  20     1241.93     1427.88    135.78 o 
  -4  10  20      243.78      484.64    103.12 o 
  -2  10  20      601.82      575.13    100.60 o 
   0  10  20      609.77      571.57     88.11 o 
   2  10  20      577.55      740.29    118.84 o 
  -1  11  20      104.02      184.16    170.37 o 
   1  11  20        0.35      133.44    104.06 o 
  -9   1  21      189.17      110.28    214.55 o 
  -7   1  21      882.60      820.87     65.34 o 
  -5   1  21     4706.23     4694.86    258.03 o 
  -3   1  21     2873.50     3041.39    277.14 o 
  -1   1  21     4065.10     3930.27    205.55 o 
   1   1  21      451.88      495.71     40.13 o 
   3   1  21     1246.11     1317.31     71.11 o 
   5   1  21      406.50      377.49     47.54 o 
   7   1  21       23.29       54.51     97.74 o 
  -8   2  21      835.32     1225.82    147.04 o 
  -6   2  21     4692.46     4561.40    201.88 o 
  -4   2  21     3507.34     3737.15    166.66 o 
  -2   2  21    13150.64    12611.63    514.22 o 
   0   2  21     5981.86     5875.80    215.69 o 
   2   2  21     4811.05     4787.74    206.03 o 
   4   2  21      715.00      808.22     75.25 o 
   6   2  21      114.42      126.83    112.62 o 
   8   2  21      112.85        4.60    150.93 o 
  -9   3  21      523.82      494.85    132.55 o 
  -7   3  21      387.63      573.09     95.79 o 
  -5   3  21     1339.75     1247.77     91.34 o 
  -3   3  21     1440.16     1261.24     77.13 o 
  -1   3  21     5245.28     5350.72    227.67 o 
   1   3  21     1253.08     1205.09     71.58 o 
   3   3  21      505.94      580.16     56.70 o 
   5   3  21      227.58      262.14     65.25 o 
   7   3  21        0.77       25.78    144.57 o 
  -8   4  21       19.54       51.92     82.71 o 
  -6   4  21      933.92      954.07     90.79 o 
  -4   4  21      421.48      385.88     96.67 o 
  -2   4  21     1083.74     1131.06     81.56 o 
   0   4  21      945.13      886.56     85.08 o 
   2   4  21      993.81     1080.72     59.26 o 
   4   4  21      307.09      287.91     71.93 o 
   6   4  21       24.14      -28.43     67.42 o 
  -7   5  21      114.97       33.03     76.14 o 
  -5   5  21      222.55      217.52     62.98 o 
  -3   5  21      689.46      690.09     57.68 o 
  -1   5  21     5319.84     5028.11    217.16 o 
   1   5  21     2932.88     2971.07    139.77 o 
   3   5  21     1701.76     1872.55    202.71 o 
   5   5  21      291.38      171.36     81.75 o 
   7   5  21       95.61       46.04     86.39 o 
  -8   6  21      464.47      451.79    101.28 o 
  -6   6  21     1462.97     1616.50    240.00 o 
  -4   6  21     1920.26     1723.54     97.87 o 
  -2   6  21     1161.20     1139.97    106.65 o 
   0   6  21       81.16      211.33     71.72 o 
   2   6  21      419.55      358.22     72.37 o 
   4   6  21       21.80      -70.35     76.29 o 
   6   6  21       28.09       85.34    197.41 o 
  -7   7  21      513.64      747.98    110.97 o 
  -5   7  21     1850.86     1746.58    133.63 o 
  -3   7  21     2888.35     2817.99    150.17 o 
  -1   7  21     4441.87     4290.64    205.22 o 
   1   7  21     1362.01     1306.52    286.84 o 
   3   7  21     1864.08     1698.16    152.87 o 
   5   7  21      514.50      575.48    105.38 o 
  -6   8  21      180.69      204.54    100.07 o 
  -4   8  21      226.62      280.31    107.28 o 
  -2   8  21      445.74      484.90     98.16 o 
   0   8  21      368.98      347.03     52.68 o 
   2   8  21      340.87      318.63     88.19 o 
   4   8  21      281.97      380.94    107.62 o 
  -5   9  21        1.00      183.46     95.61 o 
  -3   9  21       92.88      -28.58     83.39 o 
  -1   9  21       42.48       73.10     55.56 o 
   1   9  21      367.04      337.20    132.55 o 
   3   9  21      112.66      131.21    102.42 o 
  -4  10  21      245.14      153.51    101.49 o 
  -2  10  21      464.00      550.65    103.87 o 
   0  10  21      741.56      728.18     93.93 o 
   2  10  21        6.73      -72.13    142.80 o 
  -1  11  21      679.37      588.17    190.16 o 
  -6   0  22     2706.63     2795.91    231.87 o 
  -4   0  22      501.22      347.81     79.53 o 
  -2   0  22      852.44      963.20     77.80 o 
   0   0  22     2968.27     3039.83    170.10 o 
   2   0  22        6.53        3.66     39.59 o 
   4   0  22       10.55      -34.72     49.07 o 
   6   0  22       55.62       25.80    121.24 o 
   8   0  22       25.55     -160.47    160.47 o 
  -9   1  22       82.74      -48.07    221.62 o 
  -7   1  22     1062.17     1348.15    192.46 o 
  -5   1  22       89.50       14.49     74.23 o 
  -3   1  22     4201.59     4315.87    189.54 o 
  -1   1  22      948.24     1024.49     56.32 o 
   1   1  22      274.96      296.78     54.50 o 
   3   1  22      309.08      330.68     35.09 o 
   5   1  22       72.55       63.78     45.97 o 
   7   1  22      283.09      249.82    110.10 o 
  -8   2  22       60.68      133.61    102.51 o 
  -6   2  22      961.85      811.05    106.44 o 
  -4   2  22     1049.45     1087.76     70.00 o 
  -2   2  22       12.24       14.04     35.37 o 
   0   2  22      445.66      405.31     49.15 o 
   2   2  22      413.40      357.42     46.84 o 
   4   2  22        0.41       22.66     44.91 o 
   6   2  22        0.81      -23.73     65.92 o 
  -9   3  22      248.52      208.54    123.01 o 
  -7   3  22      730.40      711.27    109.22 o 
  -5   3  22     2789.86     2734.78    158.71 o 
  -3   3  22     1235.79     1095.06     66.32 o 
  -1   3  22      763.01      926.91    146.85 o 
   1   3  22        3.56      -14.85     32.24 o 
   3   3  22      153.41      128.01     46.71 o 
   5   3  22       80.65      100.85     62.42 o 
   7   3  22        2.96      -43.74    102.34 o 
  -8   4  22      260.70      300.32     90.08 o 
  -6   4  22     1725.04     1792.50    163.83 o 
  -4   4  22     1153.53     1302.75    200.59 o 
  -2   4  22     2103.04     2004.46    102.55 o 
   0   4  22     1112.95     1269.28     77.20 o 
   2   4  22       12.20       47.92     37.38 o 
   4   4  22        0.62      -14.98    140.50 o 
   6   4  22      242.39      210.04     76.32 o 
  -7   5  22      711.99      846.43    103.80 o 
  -5   5  22     1140.36     1381.48    207.66 o 
  -3   5  22     1489.53     1758.27     95.40 o 
  -1   5  22       56.15       57.62     49.74 o 
   1   5  22      130.03       -3.51     46.80 o 
   3   5  22      120.62       32.33     68.40 o 
   5   5  22        8.10       12.32     82.98 o 
   7   5  22       84.49      229.84     89.49 o 
  -8   6  22       40.91       11.30     93.50 o 
  -6   6  22       77.74       64.53     78.78 o 
  -4   6  22      104.86       -9.87     49.50 o 
  -2   6  22      101.63       95.93    110.27 o 
   0   6  22      627.63      571.94     57.26 o 
   2   6  22        6.65      115.39     65.91 o 
   4   6  22        3.31       84.94     79.45 o 
   6   6  22       81.33       -3.37    126.36 o 
  -7   7  22      128.36      251.63    156.76 o 
  -5   7  22      186.91      264.79     88.11 o 
  -3   7  22        4.83       64.47     54.17 o 
  -1   7  22     1830.93     1878.73    148.86 o 
   1   7  22       79.38       18.87     71.42 o 
   3   7  22      221.68      409.14     96.03 o 
   5   7  22       32.66      181.71    104.84 o 
  -6   8  22      305.52      396.81    106.27 o 
  -4   8  22      305.14      489.05     92.37 o 
  -2   8  22     1051.92      939.20     77.85 o 
   0   8  22      202.23      341.27     61.76 o 
   2   8  22      172.99       84.18     84.88 o 
   4   8  22        1.86      -74.85     95.94 o 
  -5   9  22      637.32      845.46    113.43 o 
  -3   9  22      398.08      480.11    111.34 o 
  -1   9  22      240.18      195.67     59.60 o 
   1   9  22        2.27      -28.95     91.35 o 
   3   9  22       52.40        0.45     94.80 o 
  -4  10  22        4.34      112.06     95.46 o 
  -2  10  22        5.30       60.55    255.91 o 
   0  10  22        9.24      -15.67     79.58 o 
   2  10  22        3.77      -15.93     98.50 o 
  -7   1  23      153.56      198.57    117.88 o 
  -5   1  23      701.63      798.24     72.65 o 
  -3   1  23      671.49      817.31     75.21 o 
  -1   1  23      138.39      148.63     34.82 o 
   1   1  23     1556.14     1510.46     72.37 o 
   3   1  23      269.69      228.84     39.90 o 
   5   1  23      459.01      490.84     60.77 o 
   7   1  23      171.02      314.23    160.83 o 
  -8   2  23      335.76      178.50    109.22 o 
  -6   2  23     1006.18     1105.33     79.12 o 
  -4   2  23      332.49      293.87     50.52 o 
  -2   2  23        0.24       33.16     39.26 o 
   0   2  23      158.01      165.94     36.00 o 
   2   2  23     1424.48     1334.90     77.79 o 
   4   2  23     1083.65     1003.24     67.41 o 
   6   2  23      715.37      744.92     86.59 o 
  -7   3  23        3.69       -4.16     60.46 o 
  -5   3  23       25.09       36.61     54.15 o 
  -3   3  23       16.05       -7.26     36.75 o 
  -1   3  23      123.11      150.10     44.29 o 
   1   3  23      662.16      547.12     87.14 o 
   3   3  23      347.88      352.21     52.95 o 
   5   3  23      415.15      533.34     76.01 o 
   7   3  23      286.64      438.29    120.36 o 
  -8   4  23       60.03       88.82    122.48 o 
  -6   4  23       64.06      -61.77     61.77 o 
  -4   4  23        0.77      -40.07     64.51 o 
  -2   4  23       36.16       68.77     40.92 o 
   0   4  23      471.05      553.96     70.13 o 
   2   4  23      131.87       92.36     38.51 o 
   4   4  23      150.47      179.44     72.60 o 
   6   4  23       44.06      -47.65     90.91 o 
  -7   5  23      366.50      382.90    203.60 o 
  -5   5  23       84.28      143.97     68.48 o 
  -3   5  23       30.66        7.24     45.04 o 
  -1   5  23       26.67       25.56     41.77 o 
   1   5  23      402.36      430.54     73.24 o 
   3   5  23        0.51      137.37     74.15 o 
   5   5  23       81.14        3.10     93.31 o 
  -6   6  23      169.98      297.20     82.45 o 
  -4   6  23      255.57      311.07     55.87 o 
  -2   6  23      215.31      274.74     51.96 o 
   0   6  23      575.42      522.51     60.51 o 
   2   6  23        4.23        7.01     75.85 o 
   4   6  23       84.82       70.68     90.58 o 
   6   6  23      121.96       90.67     99.32 o 
  -7   7  23       82.96       71.16    201.30 o 
  -5   7  23      113.99       55.68     81.30 o 
  -3   7  23      218.27      211.04     60.28 o 
  -1   7  23      643.28      758.84     69.30 o 
   1   7  23     3339.48     3293.86    269.69 o 
   3   7  23      350.87      258.10    119.12 o 
   5   7  23      583.88      979.41    333.67 o 
  -6   8  23        0.07       25.84    101.22 o 
  -4   8  23       24.31       58.58     84.64 o 
  -2   8  23       54.30       61.39     53.20 o 
   0   8  23       27.34       51.77     57.77 o 
   2   8  23      282.62      392.49    104.98 o 
   4   8  23      305.95       84.92    101.06 o 
  -5   9  23       22.58       85.77    100.19 o 
  -3   9  23      132.43      184.38    182.39 o 
  -1   9  23       19.10       31.03     57.45 o 
   1   9  23       41.70       -0.34     90.78 o 
   3   9  23       92.81      -66.24    102.31 o 
  -2  10  23       93.65      -61.78     92.69 o 
   0  10  23        7.06       18.70     80.69 o 
   2  10  23       21.15      -83.53    103.82 o 
  -6   0  24       15.76      110.99     92.25 o 
  -4   0  24     3407.85     2943.31    240.00 o 
  -2   0  24     3851.19     3596.97    200.38 o 
   0   0  24     2451.57     2374.96    141.34 o 
   2   0  24     6494.34     6319.91    444.84 o 
   4   0  24     1398.64     1452.54     92.60 o 
   6   0  24     1048.55     1309.94    181.68 o 
  -7   1  24        0.58       27.57     96.85 o 
  -5   1  24      424.69      389.73     62.34 o 
  -3   1  24       13.61       79.97     43.95 o 
  -1   1  24     2294.08     2059.54     91.73 o 
   1   1  24     1671.43     1582.42     75.90 o 
   3   1  24     1240.35     1273.83     64.03 o 
   5   1  24      769.99      845.07     70.34 o 
   7   1  24      185.80      206.78    155.52 o 
  -8   2  24       95.00      242.12    113.82 o 
  -6   2  24        2.95      -31.91     54.48 o 
  -4   2  24      191.80      215.42     47.45 o 
  -2   2  24      931.96      910.83     63.94 o 
   0   2  24      183.77      195.14     51.78 o 
   2   2  24      361.36      419.15     52.23 o 
   4   2  24       16.21       92.08     70.30 o 
   6   2  24       71.36      160.92     98.78 o 
  -7   3  24       18.58       84.64     66.05 o 
  -5   3  24        6.88      -27.70     52.48 o 
  -3   3  24      744.78      694.01     56.27 o 
  -1   3  24       57.79       30.73     44.05 o 
   1   3  24      431.50      442.50     59.18 o 
   3   3  24       10.36       36.45     48.04 o 
   5   3  24      139.62      261.16     69.80 o 
   7   3  24      126.70      226.90    119.98 o 
  -8   4  24       23.39        3.10     80.10 o 
  -6   4  24        1.22       11.44     63.56 o 
  -4   4  24      691.60      631.62    277.12 o 
  -2   4  24      805.88      852.60     69.66 o 
   0   4  24     4251.03     4034.70    182.28 o 
   2   4  24     2200.14     2359.81    109.03 o 
   4   4  24     3175.06     3203.26    329.43 o 
   6   4  24      568.59      683.94     93.06 o 
  -7   5  24       16.61      -34.19     75.19 o 
  -5   5  24      592.86      658.51    113.11 o 
  -3   5  24     1103.32     1012.90     72.62 o 
  -1   5  24     2317.01     2307.29    116.96 o 
   1   5  24     4575.62     4508.89    249.23 o 
   3   5  24      711.90      728.74    133.08 o 
   5   5  24      618.26      786.83    110.04 o 
  -6   6  24      187.88      242.58     96.14 o 
  -4   6  24      123.68       26.08     65.04 o 
  -2   6  24      165.07      286.39     74.80 o 
   0   6  24        9.99      101.54     86.96 o 
   2   6  24      146.23      122.05     96.67 o 
   4   6  24      377.16      198.91    192.11 o 
   6   6  24        8.85      -46.13     96.94 o 
  -7   7  24        1.65       28.27     96.64 o 
  -5   7  24       35.36       65.82     83.99 o 
  -3   7  24        8.82       70.96     58.05 o 
  -1   7  24      159.37       84.59     55.97 o 
   1   7  24       13.79      135.80     84.85 o 
   3   7  24      115.57      165.08     86.61 o 
   5   7  24       52.51      131.95    194.58 o 
  -6   8  24      158.47      133.63    130.25 o 
  -4   8  24      131.81      214.76     89.56 o 
  -2   8  24      176.23      344.74     61.97 o 
   0   8  24      436.60      505.71     90.34 o 
   2   8  24      326.44      514.64    102.36 o 
   4   8  24      108.82      259.32    196.35 o 
  -5   9  24      176.91      211.44    106.06 o 
  -3   9  24      200.40      154.56     89.12 o 
  -1   9  24      161.01      121.68     63.26 o 
   1   9  24      528.72      696.80    114.77 o 
   3   9  24      205.64      289.73    162.59 o 
  -2  10  24      492.88      475.41    206.25 o 
   0  10  24      441.27      399.58    112.17 o 
  -7   1  25      111.53      150.93     78.01 o 
  -5   1  25      537.03      679.74    133.72 o 
  -3   1  25     2459.81     2411.77    156.28 o 
  -1   1  25      901.95      974.41     57.23 o 
   1   1  25     1102.78     1116.54     62.35 o 
   3   1  25      149.33      216.62     47.83 o 
   5   1  25      310.58      504.82     63.87 o 
   7   1  25      147.86      165.78    164.72 o 
  -8   2  25      267.53      191.93    119.82 o 
  -6   2  25      915.28     1158.44    181.42 o 
  -4   2  25     5929.60     5925.07    254.38 o 
  -2   2  25     4589.78     4789.67    208.02 o 
   0   2  25    10690.00    10259.08    368.57 o 
   2   2  25     6029.64     5870.35    253.71 o 
   4   2  25     2915.90     3035.24    133.17 o 
   6   2  25      496.69      555.35    116.36 o 
  -7   3  25      514.74      506.71     79.60 o 
  -5   3  25      194.79      248.67     60.14 o 
  -3   3  25      812.76      853.42     64.95 o 
  -1   3  25      564.81      537.60     57.11 o 
   1   3  25     1612.29     1441.11     78.57 o 
   3   3  25      473.29      602.91     62.14 o 
   5   3  25      217.28      278.18    101.73 o 
   7   3  25      202.47      472.94    194.76 o 
  -8   4  25       70.75        3.49     85.06 o 
  -6   4  25       96.46       72.46    101.80 o 
  -4   4  25     1981.18     1740.77    116.71 o 
  -2   4  25      663.52      664.23     65.13 o 
   0   4  25     1019.04      790.61     67.24 o 
   2   4  25      203.26      287.54     44.49 o 
   4   4  25      144.05      195.37     83.05 o 
   6   4  25       16.14       18.92     82.81 o 
  -7   5  25        1.47       -6.31     77.04 o 
  -5   5  25      225.69      179.91    102.51 o 
  -3   5  25      530.01      498.50     61.10 o 
  -1   5  25      539.97      470.56     59.05 o 
   1   5  25     1154.52     1172.87     67.54 o 
   3   5  25      285.22      277.75    114.88 o 
   5   5  25      105.39       90.94     94.85 o 
  -6   6  25      376.32      466.29     92.22 o 
  -4   6  25      784.14      652.35     82.22 o 
  -2   6  25      595.56      715.30     65.38 o 
   0   6  25      650.36      914.77     79.56 o 
   2   6  25      444.62      492.00    210.67 o 
   4   6  25      487.65      483.18    104.79 o 
  -5   7  25      398.29      269.42    121.24 o 
  -3   7  25     2229.59     2374.58    207.84 o 
  -1   7  25     3118.22     3176.59    155.54 o 
   1   7  25     2165.92     2293.93    165.45 o 
   3   7  25      923.36     1198.78    126.92 o 
   5   7  25      442.46      396.76    115.63 o 
  -4   8  25      413.54      350.77     87.78 o 
  -2   8  25       90.36      156.02     75.00 o 
   0   8  25      321.85      451.92     72.08 o 
   2   8  25      228.34      247.55    100.09 o 
   4   8  25      146.97      131.01    108.75 o 
  -3   9  25        5.65      -89.32     89.32 o 
  -1   9  25       13.16       27.51     60.93 o 
   1   9  25        7.16      -48.89    128.66 o 
   3   9  25       16.36       -9.68    107.08 o 
  -2  10  25      279.60      191.06    100.62 o 
   0  10  25      467.63      702.07    358.24 o 
  -6   0  26     1172.82     1136.04    145.98 o 
  -4   0  26     6095.35     7810.38    415.19 o 
  -2   0  26      957.22     1026.48     88.62 o 
   0   0  26     2411.42     2449.52    147.39 o 
   2   0  26     2634.41     2679.51    347.99 o 
   4   0  26      318.92      343.25     77.75 o 
  -7   1  26      225.47      307.49     96.89 o 
  -5   1  26     1157.99     1259.88    125.42 o 
  -3   1  26      130.12      164.12     49.51 o 
  -1   1  26     4105.98     4378.91    169.05 o 
   1   1  26      452.19      696.74     66.78 o 
   3   1  26      774.50      796.22     61.48 o 
   5   1  26       46.20       15.41     67.25 o 
  -8   2  26        0.37      193.70    112.76 o 
  -6   2  26      141.49      162.32     59.90 o 
  -4   2  26     1504.62     1429.56     86.66 o 
  -2   2  26     1171.93     1228.68     80.97 o 
   0   2  26      513.32      531.23     49.53 o 
   2   2  26       73.16       99.50     47.29 o 
   4   2  26       12.27       69.17     59.53 o 
   6   2  26       33.96       67.15    104.33 o 
  -7   3  26      185.35      244.31     76.08 o 
  -5   3  26     1088.69     1147.37    209.96 o 
  -3   3  26     2733.81     2764.47    132.41 o 
  -1   3  26     2204.94     2123.74    120.83 o 
   1   3  26     1570.29     1496.67     76.34 o 
   3   3  26        4.96       41.19     52.21 o 
   5   3  26      233.05      408.80    148.81 o 
  -8   4  26      345.47      305.49     98.26 o 
  -6   4  26      497.20      607.25    120.53 o 
  -4   4  26     2570.61     2437.35    147.21 o 
  -2   4  26     1792.08     1891.48    104.46 o 
   0   4  26      511.52      495.80     76.59 o 
   2   4  26     1438.93     1494.64    117.04 o 
   4   4  26      230.83      196.96     87.70 o 
   6   4  26       45.07      -24.89    123.71 o 
  -7   5  26      404.86      366.39    139.27 o 
  -5   5  26     1615.51     1558.43    163.65 o 
  -3   5  26     1369.26     1521.85    138.68 o 
  -1   5  26     2582.13     2659.18    132.96 o 
   1   5  26     1380.47     1455.71     77.37 o 
   3   5  26      124.73      203.14     92.26 o 
   5   5  26       81.02      155.83     97.11 o 
  -6   6  26      133.24      132.54     84.31 o 
  -4   6  26       91.12      132.67    110.63 o 
  -2   6  26      111.24       67.61     53.58 o 
   0   6  26       56.56      -22.59     63.48 o 
   2   6  26      811.41      714.19    103.57 o 
   4   6  26       35.07      121.03     99.52 o 
  -5   7  26       22.18       57.78     83.68 o 
  -3   7  26      313.05      469.06    160.30 o 
  -1   7  26      193.74      289.24     63.74 o 
   1   7  26     1466.79     1410.93    140.15 o 
   3   7  26      560.20      572.62    110.10 o 
   5   7  26       84.24      260.85    169.31 o 
  -4   8  26      459.47      430.00     95.62 o 
  -2   8  26       74.12      205.04     59.29 o 
   0   8  26      316.10      323.78    116.47 o 
   2   8  26       12.34      -11.13    105.69 o 
   4   8  26       13.17      142.99    256.26 o 
  -3   9  26     1081.13     1114.83    121.06 o 
  -1   9  26      826.64      908.23    131.42 o 
   1   9  26      509.00      539.11    118.24 o 
   0  10  26       17.33      -80.13    113.09 o 
  -7   1  27      272.64      248.12     85.68 o 
  -5   1  27      563.22      743.22    233.64 o 
  -3   1  27     2328.33     2756.29    168.45 o 
  -1   1  27     1760.89     1755.90     82.36 o 
   1   1  27      240.41      204.15     50.44 o 
   3   1  27       35.67      -12.17     46.31 o 
   5   1  27        1.48       33.13     84.58 o 
  -8   2  27      347.93      410.02    137.14 o 
  -6   2  27      707.91      759.30     78.39 o 
  -4   2  27     2376.98     2492.90    271.12 o 
  -2   2  27       29.60      117.55     55.56 o 
   0   2  27      100.31      193.53     69.84 o 
   2   2  27       84.29       62.62     61.30 o 
   4   2  27       53.70      -59.89     59.89 o 
   6   2  27       41.69       90.90    109.63 o 
  -7   3  27      429.36      282.83     77.52 o 
  -5   3  27      242.94      281.14    127.78 o 
  -3   3  27      123.97      253.19     50.21 o 
  -1   3  27      508.31      706.70    181.15 o 
   1   3  27      383.58      434.08     67.35 o 
   3   3  27        1.30       -8.92     74.88 o 
   5   3  27        1.71       64.52     95.34 o 
  -6   4  27       29.91     -102.86    103.21 o 
  -4   4  27      104.95      229.58     65.14 o 
  -2   4  27        9.16      -15.63     48.59 o 
   0   4  27      165.97      122.28     44.90 o 
   2   4  27        2.39      -43.19     51.86 o 
   4   4  27       16.49      -30.93     83.73 o 
   6   4  27        0.58       37.82    109.34 o 
  -7   5  27      288.40      283.47     91.35 o 
  -5   5  27      295.71      307.73     73.84 o 
  -3   5  27      101.96      206.17     54.23 o 
  -1   5  27        8.75       -5.12     52.33 o 
   1   5  27      454.18      605.82     77.75 o 
   3   5  27       27.88       21.23    103.57 o 
   5   5  27       71.00       16.16    102.18 o 
  -6   6  27      127.23       69.34     82.82 o 
  -4   6  27      724.13      638.85    118.41 o 
  -2   6  27      897.78      870.25    109.22 o 
   0   6  27      465.58      454.40     66.66 o 
   2   6  27       50.69      -25.21    113.82 o 
   4   6  27        9.79       96.36     95.53 o 
  -5   7  27      419.06      503.73     99.04 o 
  -3   7  27      635.86      572.26     88.72 o 
  -1   7  27       12.54      -46.47     61.68 o 
   1   7  27       53.17       65.57     96.22 o 
   3   7  27      327.72      280.30    113.82 o 
  -4   8  27        4.33        9.87     86.20 o 
  -2   8  27        1.12       44.62     58.78 o 
   0   8  27        3.31       14.28     92.55 o 
   2   8  27       57.57      107.82    100.50 o 
  -3   9  27        6.17      -66.11     90.78 o 
  -1   9  27      162.45      112.57     66.70 o 
   1   9  27       26.78      137.04    106.73 o 
  -4   0  28      396.64      747.57    134.67 o 
  -2   0  28        2.51       68.06     58.58 o 
   0   0  28       79.87       49.00     54.98 o 
   2   0  28       86.65      173.33     66.64 o 
   4   0  28      500.11      510.14    140.86 o 
  -7   1  28        2.74       35.87     83.59 o 
  -5   1  28        7.65      -25.53     71.05 o 
  -3   1  28      297.40      259.95     55.97 o 
  -1   1  28      429.76      371.20     52.91 o 
   1   1  28      169.21       68.31     48.74 o 
   3   1  28      504.85      321.27     52.51 o 
   5   1  28       60.18       46.91     91.06 o 
  -8   2  28        0.64       49.84    130.08 o 
  -6   2  28        3.25        7.06     66.61 o 
  -4   2  28      309.54      324.73     82.89 o 
  -2   2  28      364.94      360.72     79.03 o 
   0   2  28       58.70       46.32     42.07 o 
   2   2  28       19.38       23.22     51.00 o 
   4   2  28       86.94        3.66     85.10 o 
   6   2  28       19.11     -160.47    160.47 o 
  -7   3  28       80.72      -12.72    105.69 o 
  -5   3  28      150.13      136.80     69.35 o 
  -3   3  28      396.06      364.91     74.93 o 
  -1   3  28        0.04      -44.76     45.22 o 
   1   3  28       22.92       16.30     40.08 o 
   3   3  28      107.17      -13.12     74.52 o 
   5   3  28        3.26       20.61    185.22 o 
  -6   4  28       70.78      -74.58    108.16 o 
  -4   4  28      395.33      431.41     73.30 o 
  -2   4  28        0.64      107.83     53.12 o 
   0   4  28       82.75       41.81     43.13 o 
   2   4  28      137.71      102.07     55.16 o 
   4   4  28      199.47      263.75    102.21 o 
   6   4  28      295.57      294.29    120.95 o 
  -7   5  28       61.84       83.12     83.59 o 
  -5   5  28       22.11      -71.11     71.11 o 
  -3   5  28      145.18        6.83     52.03 o 
  -1   5  28      244.08      195.99     60.61 o 
   1   5  28      992.73      903.30     64.05 o 
   3   5  28      866.31      839.76    246.37 o 
   5   5  28      149.51      151.00    104.96 o 
  -6   6  28        0.34      -25.55     75.47 o 
  -4   6  28        1.06       -0.03     96.85 o 
  -2   6  28      146.75       73.40     65.43 o 
   0   6  28       15.18       11.54     62.24 o 
   2   6  28       21.17      -33.34     89.30 o 
   4   6  28       23.75       31.53    104.79 o 
  -5   7  28      100.52       68.95    135.02 o 
  -3   7  28      200.23      185.73     76.32 o 
  -1   7  28        6.77      128.77     64.37 o 
   1   7  28      191.22      260.07    104.10 o 
   3   7  28        1.11      -87.03    102.24 o 
  -4   8  28      135.52      197.67     91.47 o 
  -2   8  28        0.69      -28.95     67.98 o 
   0   8  28       23.85       39.78     99.03 o 
   2   8  28        2.75        7.56    105.22 o 
  -3   9  28       10.95       -8.40     88.82 o 
  -1   9  28       18.08      -41.85     66.98 o 
   1   9  28       10.24       20.08    112.39 o 
  -7   1  29        3.83      -14.52     84.71 o 
  -5   1  29        5.96      -39.77     64.20 o 
  -3   1  29       17.50       -0.42     51.94 o 
  -1   1  29      164.59      189.22     44.17 o 
   1   1  29      421.36      459.67     59.07 o 
   3   1  29      387.62      366.80     59.31 o 
   5   1  29       95.54      158.20     96.87 o 
  -8   2  29        2.47     -117.70    117.70 o 
  -6   2  29      115.46       81.03     68.47 o 
  -4   2  29      119.60       86.51    112.05 o 
  -2   2  29     3702.49     3436.57    142.26 o 
   0   2  29     1247.30     1256.37     69.82 o 
   2   2  29     1886.47     1658.14    171.30 o 
   4   2  29     1128.35     1049.10    112.71 o 
   6   2  29      443.47      391.99    164.01 o 
  -7   3  29       26.98      -36.41    120.18 o 
  -5   3  29      333.33      270.02     74.17 o 
  -3   3  29      114.75       90.40     65.12 o 
  -1   3  29      383.48      354.12     53.27 o 
   1   3  29      719.13      787.46     67.04 o 
   3   3  29      477.05      572.25    100.05 o 
   5   3  29      237.37      208.75    100.35 o 
  -6   4  29       59.99      -48.42    114.17 o 
  -4   4  29       17.48       41.39     66.98 o 
  -2   4  29      973.40      892.50    131.80 o 
   0   4  29       21.95       -9.23     45.32 o 
   2   4  29      221.80      270.81     61.63 o 
   4   4  29       12.99      138.25    104.84 o 
  -7   5  29        2.89      -59.40     84.87 o 
  -5   5  29       55.38       64.73    100.21 o 
  -3   5  29       59.45      -30.18     53.41 o 
  -1   5  29       75.16       64.82    106.19 o 
   1   5  29       19.98       73.74     46.93 o 
   3   5  29      182.98      317.39    155.88 o 
   5   5  29        3.63       83.30    117.29 o 
  -6   6  29        0.49       98.19     83.85 o 
  -4   6  29      100.32      -70.72     70.72 o 
  -2   6  29      136.42       89.54     60.13 o 
   0   6  29      191.35      180.31     66.72 o 
   2   6  29       51.44       79.69     98.17 o 
   4   6  29      123.79      264.04    110.58 o 
  -5   7  29      204.15      250.57     90.03 o 
  -3   7  29      153.59       84.02     76.04 o 
  -1   7  29      921.63      912.58     87.68 o 
   1   7  29     1190.92     1035.01    155.35 o 
   3   7  29      850.26      687.69    128.25 o 
  -4   8  29       94.14      194.86     89.77 o 
  -2   8  29      155.11      207.33     83.18 o 
   0   8  29       71.92      -17.99    100.38 o 
   2   8  29       51.36      149.24    116.57 o 
  -1   9  29       37.94        5.63     70.66 o 
  -6   0  30     1209.48     1987.92    224.93 o 
  -4   0  30     1105.32     1254.72    214.20 o 
  -2   0  30     7129.68     7170.03    571.91 o 
   0   0  30     4173.02     4347.27    330.84 o 
   2   0  30     1573.15     1623.82    176.38 o 
   4   0  30     1730.25     1255.15    256.62 o 
  -7   1  30      354.60      502.22     97.32 o 
  -5   1  30       30.64      -16.12     71.23 o 
  -3   1  30      718.27      750.90     69.74 o 
  -1   1  30      401.42      429.46     48.27 o 
   1   1  30      871.56      964.21     88.88 o 
   3   1  30       91.32      171.30     55.45 o 
   5   1  30      115.70       -2.83    141.39 o 
  -6   2  30       55.49      134.91     73.50 o 
  -4   2  30      145.25      196.44     71.70 o 
  -2   2  30      920.06      946.65    101.37 o 
   0   2  30     1191.60     1061.36     67.67 o 
   2   2  30       30.90      105.72     57.58 o 
   4   2  30       11.16       -9.08    147.04 o 
   6   2  30        6.49     -120.53    178.15 o 
  -7   3  30       21.03      112.05    128.66 o 
  -5   3  30      300.43      302.99     77.35 o 
  -3   3  30      197.31      275.96     85.89 o 
  -1   3  30     1437.69     1518.09     82.38 o 
   1   3  30      200.41      202.36     59.11 o 
   3   3  30      236.70      350.23    166.84 o 
   5   3  30        2.42       98.39    195.82 o 
  -6   4  30      276.13      255.20    123.01 o 
  -4   4  30      381.92      423.37     81.00 o 
  -2   4  30     2304.76     2461.54    128.35 o 
   0   4  30     1313.49     1260.90     92.29 o 
   2   4  30      963.89     1010.60    112.05 o 
   4   4  30      604.57      606.82    117.34 o 
  -5   5  30      253.53      402.46     87.79 o 
  -3   5  30      687.81      735.25    120.56 o 
  -1   5  30      778.21      693.63     93.09 o 
   1   5  30      852.26      777.60    101.53 o 
   3   5  30      641.20      516.26    109.09 o 
  -6   6  30      160.58      108.18     85.81 o 
  -4   6  30      367.32      422.46     89.60 o 
  -2   6  30      227.67      202.31     69.17 o 
   0   6  30       91.47      142.03     72.18 o 
   2   6  30       39.98       23.22    105.59 o 
   4   6  30      128.87      158.98    115.29 o 
  -5   7  30       50.58       91.60    106.75 o 
  -3   7  30       31.42       10.75    103.92 o 
  -1   7  30       42.51       97.72     74.48 o 
   1   7  30       21.20      387.06    108.25 o 
   3   7  30      282.34      425.71    184.69 o 
  -4   8  30       27.06      121.49     90.72 o 
  -2   8  30      205.85      133.12     78.57 o 
   0   8  30      163.00      365.18    143.86 o 
   2   8  30       73.49      123.55    115.21 o 
  -7   1  31      243.66      281.40     98.71 o 
  -5   1  31      447.65      729.10    118.83 o 
  -3   1  31      868.28     1017.55     90.31 o 
  -1   1  31     2439.61     2505.05    125.82 o 
   1   1  31      828.49      747.18     68.96 o 
   3   1  31      167.13      169.19     56.25 o 
   5   1  31        4.91       51.25    155.17 o 
  -6   2  31      377.02      367.53    108.54 o 
  -4   2  31      597.16      739.61     88.49 o 
  -2   2  31     1271.51     1492.80    124.19 o 
   0   2  31      318.09      369.54     52.43 o 
   2   2  31      384.19      485.95    115.37 o 
   4   2  31      393.56      400.86    102.92 o 
  -7   3  31      343.63      502.63    147.40 o 
  -5   3  31     1083.80     1116.06    211.55 o 
  -3   3  31      681.55      812.06    261.21 o 
  -1   3  31      496.41      414.58     56.19 o 
   1   3  31      294.32      390.59     95.06 o 
   3   3  31      229.44      189.60    176.20 o 
   5   3  31        0.76       99.78    110.17 o 
  -6   4  31       57.44      279.24    122.30 o 
  -4   4  31        5.64       79.22     73.69 o 
  -2   4  31      110.04      149.22     63.41 o 
   0   4  31      125.86      124.65     51.10 o 
   2   4  31        1.88      -29.97     79.08 o 
   4   4  31       26.07      -17.76    105.60 o 
  -5   5  31      125.93      110.49     80.47 o 
  -3   5  31      153.39       58.23     58.08 o 
  -1   5  31      185.36       96.33     63.73 o 
   1   5  31       61.90       99.54     52.62 o 
   3   5  31      325.21      516.32    121.45 o 
  -4   6  31      238.10      102.51     84.23 o 
  -2   6  31      763.75      946.49     90.23 o 
   0   6  31      315.36      481.35    102.70 o 
   2   6  31      110.28       66.33     96.70 o 
  -3   7  31      400.39      365.87    108.87 o 
  -1   7  31      681.48      664.71     87.30 o 
   1   7  31      342.50      168.82    107.55 o 
   3   7  31      267.91      297.36    197.23 o 
  -2   8  31      133.43      165.77     83.95 o 
   0   8  31        8.99       75.25    111.09 o 
  -6   0  32      615.65      740.07    378.92 o 
  -4   0  32      614.92     1168.23    136.46 o 
  -2   0  32     1214.20     1275.80    114.12 o 
   0   0  32      121.46       68.57     91.19 o 
   2   0  32        0.52       14.95     75.48 o 
   4   0  32        4.77      -19.51    169.84 o 
  -7   1  32      454.37     1027.77    304.98 o 
  -5   1  32       35.65       79.82     92.86 o 
  -3   1  32       22.85      113.36     72.54 o 
  -1   1  32       22.50       40.66     53.51 o 
   1   1  32       90.08      212.81     57.77 o 
   3   1  32       15.42       23.73     55.77 o 
   5   1  32        2.70       74.58    168.60 o 
  -6   2  32        6.71      -76.03     76.03 o 
  -4   2  32       24.64       37.47    107.10 o 
  -2   2  32      962.56      865.65    103.81 o 
   0   2  32      145.49      116.33     57.55 o 
   2   2  32       12.78       22.79     77.19 o 
   4   2  32       44.82       53.01    104.41 o 
  -7   3  32      209.97      262.27    133.61 o 
  -5   3  32      131.11      261.08     82.23 o 
  -3   3  32      735.31      793.22     89.10 o 
  -1   3  32      932.34     1021.89     91.64 o 
   1   3  32      189.82      289.05     64.92 o 
   3   3  32       49.31       66.24    131.31 o 
   5   3  32       46.19       78.01    120.27 o 
  -6   4  32      138.16       88.72    132.20 o 
  -4   4  32      180.32      186.53     75.86 o 
  -2   4  32      220.24      268.15     65.35 o 
   0   4  32       86.83       89.25     52.73 o 
   2   4  32       18.30        1.23     94.72 o 
   4   4  32        2.02      133.33    114.46 o 
  -5   5  32      225.78      153.50    190.34 o 
  -3   5  32      332.09      360.74    140.35 o 
  -1   5  32      123.58      152.30     91.88 o 
   1   5  32       10.56       34.50     53.32 o 
   3   5  32        2.61      -25.78    108.79 o 
  -4   6  32       38.61      -67.10     83.72 o 
  -2   6  32        5.74        4.22     72.72 o 
   0   6  32       23.06        1.10     60.91 o 
   2   6  32        1.72       30.29    103.21 o 
  -3   7  32      137.70       39.01     92.57 o 
  -1   7  32      134.61      208.67     79.57 o 
   1   7  32       41.62      -15.48    115.34 o 
  -2   8  32      175.70      207.41     86.55 o 
   0   8  32        2.67      -12.52    114.15 o 
  -7   1  33      105.02      278.10    166.53 o 
  -5   1  33        5.15      -94.36     96.80 o 
  -3   1  33        4.37       -6.15     73.83 o 
  -1   1  33        0.67       61.55     70.80 o 
   1   1  33       10.53       26.18     57.92 o 
   3   1  33       67.10       55.03     59.29 o 
   5   1  33       39.11      -21.21    170.37 o 
  -6   2  33      129.38      314.77    100.55 o 
  -4   2  33       28.57       79.25    140.98 o 
  -2   2  33      656.58      790.31    111.13 o 
   0   2  33      316.32      267.85     92.37 o 
   2   2  33       77.92      -30.96     96.84 o 
   4   2  33      120.30       78.84    107.90 o 
  -5   3  33        0.38      -32.96     82.87 o 
  -3   3  33      230.39       59.03     95.44 o 
  -1   3  33      489.80      399.73     64.73 o 
   1   3  33      100.48      -52.98     61.12 o 
   3   3  33      220.65       -4.08    104.12 o 
  -6   4  33        2.14        8.84    123.36 o 
  -4   4  33        6.73      -45.18     83.07 o 
  -2   4  33       64.96       49.20     78.61 o 
   0   4  33       81.43      -25.03     53.71 o 
   2   4  33        0.94      -95.93     95.93 o 
   4   4  33        7.36       16.04    139.97 o 
  -5   5  33       61.56      -40.39    135.02 o 
  -3   5  33       71.51       67.83     94.82 o 
  -1   5  33        5.90      -37.95     61.44 o 
   1   5  33       28.95      -11.68     55.40 o 
   3   5  33       14.59      114.54    158.35 o 
  -4   6  33       39.04      -49.29    100.21 o 
  -2   6  33       11.51      -80.22     90.90 o 
   0   6  33        7.95       22.20     61.70 o 
   2   6  33        0.71       69.11    111.60 o 
  -3   7  33       54.50       65.08    100.60 o 
  -1   7  33        0.64        5.50     81.21 o 
   1   7  33      175.45       35.22    109.19 o 
  -6   0  34      173.91      179.03    211.42 o 
  -4   0  34      419.67      446.65    123.71 o 
  -2   0  34      667.88      499.45    119.12 o 
   0   0  34     1552.59     1059.34    135.73 o 
   2   0  34      929.06     1031.80    146.51 o 
   4   0  34      244.79      216.02     96.28 o 
  -5   1  34       86.11       30.80    101.37 o 
  -3   1  34        3.45       -9.56     81.40 o 
  -1   1  34      152.38      184.31    125.48 o 
   1   1  34        5.67       26.31     58.03 o 
   3   1  34      164.86      147.97     71.82 o 
  -6   2  34        6.99       22.95    146.16 o 
  -4   2  34       24.23      135.82    125.78 o 
  -2   2  34      122.04       65.62     69.13 o 
   0   2  34       59.68      -21.76     56.08 o 
   2   2  34      174.26      191.53     68.21 o 
   4   2  34        9.55      -35.00    109.66 o 
  -5   3  34        0.09       45.52     87.49 o 
  -3   3  34       84.12       91.79     92.13 o 
  -1   3  34       57.74      103.10     55.94 o 
   1   3  34      198.01       72.92     63.55 o 
   3   3  34       48.86       79.14    109.76 o 
  -4   4  34      180.50      112.43    170.72 o 
  -2   4  34        8.20      -54.43     63.47 o 
   0   4  34      408.37      272.89     61.07 o 
   2   4  34      227.81       91.30    126.36 o 
  -5   5  34       62.16      122.58    106.39 o 
  -3   5  34       29.18      -67.39     67.39 o 
  -1   5  34      423.51      623.42     77.33 o 
   1   5  34      200.25      105.55     58.05 o 
   3   5  34      380.13      396.73    124.53 o 
  -4   6  34      187.61      107.53     93.01 o 
  -2   6  34      153.59      130.95     74.50 o 
   0   6  34      157.65      131.80     64.69 o 
   2   6  34       55.60      -31.11    118.47 o 
  -1   7  34        0.77      -86.46     86.46 o 
  -5   1  35      116.06      251.21    119.23 o 
  -3   1  35       89.17       75.60     76.85 o 
  -1   1  35       69.67       18.58    113.11 o 
   1   1  35      330.38      251.65     64.85 o 
   3   1  35      114.91       80.48     73.11 o 
  -6   2  35      207.94      368.66    167.90 o 
  -4   2  35      395.24      533.36    171.04 o 
  -2   2  35      769.76      920.99    113.59 o 
   0   2  35     1421.35     1573.38    169.85 o 
   2   2  35      529.76      582.06     77.85 o 
   4   2  35      236.91      277.49    118.67 o 
  -5   3  35      237.73      361.76     95.33 o 
  -3   3  35      606.50      900.14    150.16 o 
  -1   3  35       91.40      181.02     81.74 o 
   1   3  35       66.94       49.16     75.24 o 
   3   3  35       38.18      -33.03    142.98 o 
  -4   4  35       28.61      -88.72     90.98 o 
  -2   4  35        5.87      -22.24     64.77 o 
   0   4  35      206.70      203.68     61.33 o 
   2   4  35      127.42      191.91    164.54 o 
  -3   5  35        8.19       16.19     70.05 o 
  -1   5  35       26.96       62.36     66.03 o 
   1   5  35      107.14       -1.07     59.31 o 
  -2   6  35      372.18      348.23     86.43 o 
   0   6  35      311.67      274.93     71.48 o 
  -6   0  36       36.14      158.36    282.95 o 
  -4   0  36      682.45      897.18    139.03 o 
  -2   0  36      196.70      242.12    116.64 o 
   0   0  36      933.10      706.93    130.78 o 
   2   0  36       32.60       10.23    113.99 o 
  -5   1  36      645.17     1138.89    199.99 o 
  -3   1  36      103.40      -14.49     81.26 o 
  -1   1  36      213.36      425.24    220.56 o 
   1   1  36        6.25       51.90     63.70 o 
   3   1  36       80.30       29.90     77.62 o 
  -4   2  36       13.12       68.39    110.30 o 
  -2   2  36        4.26       60.78     75.34 o 
   0   2  36      333.74      304.82     66.10 o 
   2   2  36      115.75      122.67     73.90 o 
  -5   3  36      147.25      198.82     92.35 o 
  -3   3  36      293.01      581.47    114.97 o 
  -1   3  36      222.47      282.65     62.26 o 
   1   3  36      459.13      580.14     78.18 o 
   3   3  36       80.93      105.26    109.18 o 
  -4   4  36       77.58       58.84     97.97 o 
  -2   4  36       92.12      194.30     70.16 o 
   0   4  36      338.02      460.08     64.33 o 
   2   4  36       44.44      -97.87    103.20 o 
  -3   5  36      513.96      459.10     79.94 o 
  -1   5  36      182.05      245.76     71.76 o 
   1   5  36      240.02       87.04    223.21 o 
  -2   6  36       34.80       78.93     81.33 o 
   0   6  36        4.85      118.12     70.27 o 
  -5   1  37      134.17      608.26    162.92 o 
  -3   1  37       81.07      216.30     89.83 o 
  -1   1  37       83.05      160.17     77.89 o 
   1   1  37       99.97      224.39     70.30 o 
   3   1  37       80.28       91.23     79.54 o 
  -4   2  37      225.70      258.08    149.56 o 
  -2   2  37       31.58       55.75     74.00 o 
   0   2  37      315.78      491.91     70.14 o 
   2   2  37       23.25      -57.00     75.57 o 
  -5   3  37       63.58       62.56    127.25 o 
  -3   3  37       47.21      105.62     96.18 o 
  -1   3  37        1.09       12.65     59.84 o 
   1   3  37       74.54       46.44     66.21 o 
  -4   4  37       76.63      -31.48     94.80 o 
  -2   4  37       13.77       17.65     73.43 o 
   0   4  37       84.97       65.28     60.83 o 
   2   4  37        1.73      -10.83    111.96 o 
  -3   5  37      345.69      361.93     83.83 o 
  -1   5  37      161.44      253.73     73.85 o 
   1   5  37       53.35      -18.06    258.38 o 
  -4   0  38        0.25        6.98    128.68 o 
  -2   0  38        1.13      -16.61    119.47 o 
   0   0  38        4.37      -95.08     95.08 o 
   2   0  38      151.83      185.57    123.36 o 
  -5   1  38      176.84      448.18    164.12 o 
  -3   1  38       11.61      -79.37     79.37 o 
  -1   1  38       36.01      -36.11     78.72 o 
   1   1  38      125.43      159.74     67.06 o 
  -4   2  38        6.26       58.30    108.89 o 
  -2   2  38       12.78      -23.28     77.64 o 
   0   2  38       54.17       38.68     63.96 o 
   2   2  38       12.58      -44.99     76.07 o 
  -3   3  38       11.19      -87.24     96.82 o 
  -1   3  38        1.42      -25.47     63.71 o 
   1   3  38       44.41       -3.29     67.81 o 
  -2   4  38        7.80      139.42     76.63 o 
   0   4  38        0.19        2.38     61.08 o 
  -1   5  38        0.99       63.05     71.12 o 
  -3   1  39       31.35      181.19     95.47 o 
  -1   1  39       34.06      100.44     84.30 o 
   1   1  39        2.55       29.15     67.90 o 
  -4   2  39       35.82     -126.69    126.69 o 
  -2   2  39       94.46      -20.56     76.27 o 
   0   2  39       96.82       50.92     64.79 o 
  -3   3  39       56.68      -75.24    111.85 o 
  -1   3  39      191.75       92.96     63.67 o 
   1   3  39       23.76       -7.74     71.83 o 
  -2   4  39       53.42       54.56     73.03 o 
  -2   0  40      382.19      736.27    147.04 o 
   0   0  40      131.88      132.20    119.47 o 
  -3   1  40      221.61      173.54    109.37 o 
  -1   1  40       80.07       76.55     78.85 o 
   1   1  40       16.41      -74.26     85.89 o 
  -2   2  40        2.68        6.99     82.07 o 
   0   2  40        4.11       28.87     67.65 o 
  -1   3  40       37.18       76.37     78.25 o 
  -1   1  41       40.66      -48.24     94.38 o 
                                                 
